# Supplementary material for: Nasopharyngeal colonization by Streptococcus pneumoniae in children and adults before the introduction of the 10-valent conjugate vaccine, Paraguay
Source: PLoS One. 2023 Feb 16;18(2):e0280722. doi: 10.1371/journal.pone.0280722 (PMC9934358; doi:10.1371/journal.pone.0280722)
Supplement: S1 Table — (XLSX) [file pone.0280722.s001.xlsx]

## Sheet: Diccionary
Section	Variable	Description	Code
Sample	id	Survey code	Number
Patient's data	gend	Gender of the person surveyed	1. Male 2. Female
	age	Age of the person, in months	Number
	agead	Age of the person, in years	Number
	rs	Patient residence	Name
	brothers	do you have older siblings?	1. Yes 2. No
Coexistence data	Share_room	To sleep, do you share a room with another adult or children?	1. Yes 2. No
	numb_pers	Number of people with whom you share the room	1. Parents 2 brothers 3. Couple 4 sons 5. Grandchildren 6. Grandparents 7. Others
	smokers	Do smokers live in the house?	1. Yes 2. No
	smoke	Does the respondent smoke?	1. Yes 2. No
	number_cigar	Number of cigarettes smoked per day	Number
	kinder	Does the child go to a nursery?	1. Yes 2. No
	colleg	Does the child go to school?	1. Yes 2. No
Health data	congen_disease	Suffering from any congenital disease	1. Yes 2. No
	Resp_infect	Respiratory infection or cold in the last month	1. Yes 2. No
	pneumonia	Disease caused by Pneumococcus	1. Yes 2. No
Bacterial identification	culture	Isolation of S. pneumoniae	1. Yes 2. No
	serology	S. pneumoniae serotypes	Serotypes
	identif	Final identification	Identification-Serotypes

## Sheet: BD Spn carriage
id	gend	age	agead	rs	brothers	Share_room	numb_pers	smokers	smoke	number_cigar	kinder	colleg	congen_disease	Resp_infect	pneumonia	culture	serology	identif
476	2		75	ASUNCION	2	1	2	2	2				2	2	2	Negative
477	2		63	ASUNCION	2	1	2	2	2				2	2	2	Negative
480	2		67	ASUNCION	2	2		2	2				2	2	2	Negative
479	2		73	FDO DE LA MORA	2	1	4	2	2				2	2	2	Negative
478	1		70	ASUNCION	2	1	2	2	2				2	2	2	Negative
5	2	33		ÑEMBY	2	1	5	2			2	2	2	2	2	S. pneumoniae	6B	SPN 6B
130	2	41		ASUNCION	2	1	6	2			2	2	2	1	2	S. pneumoniae	19F	SPN 19F
85	1	6		LUQUE	1	1	2	2			2	2	2	2	2	S. pneumoniae	38	SPN 38
133	1	13		LAMBARE	1	1	6	2			2	2	2	1	2	S. pneumoniae	15C	SPN 15C
100	2	59		LUQUE	2	1	5	2			2	1	2	2	2	S. pneumoniae	38	SPN 38
170	1	16		ASUNCION	1	1	4	1			2	2	2	1	2	S. pneumoniae	6B	SPN 6B
83	1	13		LUQUE	2	1	3	1			2	2	2	1	2	S. pneumoniae	6B	SPN 6B
87	2	11		LUQUE	2	1	3	1			2	2	2	2	2	S. pneumoniae	38	SPN 38
171	2	34		ASUNCION	1	1	5	1			2	2	2	2	2	S. pneumoniae	23F	SPN 23F
6	2	6		ÑEMBY	1	1	3	2			2	2	2	2	2	S. pneumoniae	6B	SPN 6B
97	1	12		LUQUE	1	1	4	1			2	2	2	2	2	S. pneumoniae	6B	SPN 6B
135	1	19		ASUNCION	1	1	8	1			2	2	1	2	2	S. pneumoniae	19A	SPN 19A
7	2	7		ÑEMBY	1	1	3	2			2	2	2	1	2	S. pneumoniae	14	SPN 14
163	2	10		ASUNCION	1	1	3	1			2	2	2	1	2	S. pneumoniae	6B	SPN 6B
126	1	28		ASUNCION	2	1	3	2			2	2	2	2	2	S. pneumoniae	NT	SPN NT
122	1	16		ASUNCION	1	1	3	2			2	2	2	1	2	S. pneumoniae	23F	SPN 23F
1	2	6		ÑEMBY	2	1	2	2			2	2	2	2	2	S. pneumoniae	6B	SPN 6B
162	1	36		ASUNCION	2	1	3	1			2	2	2	1	1	S. pneumoniae	19F	SPN 19F
91	2	12		LUQUE	2	1	4	2			2	2	2	1	2	S. pneumoniae	6B	SPN 6B
125	1	13		ASUNCION	2	2		2			2	2	2	1	2	Negative
9	1	26		ÑEMBY	1	1	3	2			2	2	2	2	2	Negative
2	2	10		ÑEMBY	2	1	2	1			2	2	2	1	2	Negative
161	1	24		ASUNCION	1	1	4	2			2	2	2	2	2	Negative
8	2	9		ÑEMBY	2	1	6	2			2	2	2	1	2	Negative
98	1	38		LUQUE	1	1	4	1			2	2	2	1	2	Negative
92	1	7		LUQUE	1	1	2	2			2	2	1	2	2	Negative
3	2	8		ÑEMBY	2	1	1	2			2	2	2	1	2	Negative
121	1	47		LUQUE	2	1	3	2			2	2	2	2	2	Negative
132	2	10		ASUNCION	2	1	3	1			2	2	2	2	2	Negative
95	1	19		LUQUE	2	1	2	2			2	2	2	2	2	Negative
123	1	17		ASUNCION	2	2		2			2	2	2	2	2	Negative
4	1	13		ÑEMBY	1	1	4	2			2	2	2	2	2	Negative
99	1	33		LUQUE	1	1	2	2			2	2	2	1	2	Negative
131	1	12		ÑEMBY	2	1	3	2			2	2	2	2	2	Negative
10	1	10		ÑEMBY	2	1	2	2			2	2	2	2	2	Negative
90	1	25		LUQUE	1	1	3	1			2	2	2	2	2	Negative
164	2	23		ASUNCION	1	1	3	2			2	2	2	1	2	Negative
82	2	20		LUQUE	2	1	2	2			2	2	2	1	2	Negative
89	2	21		LUQUE	2	1	5	1			2	2	2	2	2	Negative
129	1	28		ASUNCION	2	1	3	2			2	2	2	1	2	Negative
96	1	22		AREGUA	1	1	2	2			2	2	2	2	2	Negative
94	1	12		LUQUE	1	1	3	2			2	2	2	1	2	Negative
84	2	15		LUQUE	1	1	2	2			2	2	2	1	2	Negative
86	1	18		LUQUE	1	1	5	2			2	2	2	1	2	Negative
165	1	23		SAN LORENZO	1	1	2	2			2	2	2	2	2	Negative
167	2	10		ASUNCION	1	1	5	2			2	2	2	2	2	Negative
166	1	16		ASUNCION	2	1	4	1			2	2	2	1	2	Negative
124	2	17		ASUNCION	2	1	5	2			2	2	2	2	2	Negative
168	2	36		ASUNCION	1	1	9	1			2	2	2	1	2	Negative
88	2	6		LUQUE	2	1	2	2			2	2	2	1	2	Negative
81	2	23		LUQUE	1	1	7	1			2	2	2	2	2	Negative
134	1	19		ASUNCION	1	1	5	2			2	2	2	1	2	Negative
93	1	46		LUQUE	1	1	6	2			2	2	2	2	2	Negative
174	1	6		ASUNCION	1	1	6	2			2	2	2	2	2	S. pneumoniae	14	SPN 14
137	2	10		ASUNCION	2	1	2	2			2	2	2	1	2	S. pneumoniae	11A	SPN 11A
179	2	6		ASUNCION	2	1	2	1			2	2	2	1	2	S. pneumoniae	6A	SPN 6A
192	1	25		ASUNCION	2	1	3	2			2	2	2	2	2	S. pneumoniae	17F	SPN 17F
51	2	12		JAS	2	1	4	2			2	2	2	2	2	S. pneumoniae	15B	SPN 15B
108	2	38		LUQUE	2	1	3	1			2	2	2	1	2	S. pneumoniae	14	SPN 14
282	2	42		ASUNCION	1	2		2			2	2	2	2	2	S. pneumoniae	6A	SPN 6A
184	2	7		ASUNCION	2	1	2	2			2	2	2	2	2	S. pneumoniae	4	SPN 4
187	1	22		ASUNCION	2	1	2	2			2	2	2	1	2	S. pneumoniae	6B	SPN 6B
175	1	59		ASUNCION	2	1	3	2			2	2	2	1	2	S. pneumoniae	14	SPN 14
283	2	9		ASUNCION	1	1	6	2			2	2	2	2	2	S. pneumoniae	6B	SPN 6B
172	1	11		ASUNCION	2	1	3	2			2	2	2	1	2	S. pneumoniae	14	SPN 14
157	1	25		NVA ITALIA	2	1	2	2			2	2	2	1	2	S. pneumoniae	23F	SPN 23F
177	2	24		ASUNCION	2	1	3	2			2	2	2	1	2	S. pneumoniae	NT	SPN NT
24	2	9		ÑEMBY	1	1	4	2			2	2	2	1	2	S. pneumoniae	23F	SPN 23F
180	1	14		ASUNCION	1	1	6	2			2	2	2	2	2	S. pneumoniae	19F	SPN 19F
22	1	19		ÑEMBY	2	1	2	2			2	2	2	1	2	S. pneumoniae	8	SPN 8
281	1	10		ASUNCION	2	1	2	2			2	2	2	1	2	S. pneumoniae	10A	SPN 10A
247	2	16		LUQUE	1	1	2	2			2	2	1	1	1	S. pneumoniae	15B	SPN 15B
47	2	13		SAN LORENZO	1	1	4	2			2	2	2	1	2	S. pneumoniae	6B	SPN 6B/NT
139	2	18		FDO DE LA MORA	2	1	3	2			2	2	2	2	2	S. pneumoniae	19F	SPN 19F
248	1	40		LUQUE	1	1	10	2			2	2	2	2	2	S. pneumoniae	14	SPN 14
148	2	18		CAPIATA	1	1	3	2			2	2	2	1	2	S. pneumoniae	19F	SPN 19F
19	1	10		ÑEMBY	1	1	4	1			2	2	2	1	2	S. pneumoniae	4	SPN 4
195	2	35		ASUNCION	1	1	3	1			2	2	2	1	2	S. pneumoniae	23F	SPN 23F
21	1	48		ÑEMBY	1	1	4	2			1	2	2	1	2	S. pneumoniae	23B	SPN 23B
114	1	20		LUQUE	1	1	4	2			2	2	2	1	2	S. pneumoniae	6B	SPN 6B
23	1	48		ÑEMBY	1	1	4	2			2	2	2	2	2	S. pneumoniae	13	SPN 13
105	2	35		LUQUE	2	1	4	1			2	2	2	1	2	S. pneumoniae	18C	SPN 18C
119	2	29		LUQUE	1	1	4	2			2	2	2	1	2	S. pneumoniae	6A	SPN 6A
143	2	8		ÑEMBY	2	1	2	1			2	2	2	1	2	S. pneumoniae	6A	SPN 6A
16	2	13		ÑEMBY	2	1	3	1			2	2	2	1	2	S. pneumoniae	7C	SPN 7C
182	2	9		ASUNCION	2	1	2	2			2	2	2	1	2	S. pneumoniae	19F	SPN 19F
147	2	12		CAPIATA	2	1	4	2			2	2	2	1	2	S. pneumoniae	6C	SPN 6C
249	1	19		LUQUE	1	1	2	1			2	2	2	2	2	S. pneumoniae	6B	SPN 6B
244	1	49		LUQUE	2	1	3	2			1	2	2	1	2	S. pneumoniae	19F	SPN 19F
54	1	18		SAN LORENZO	2	1	2	2			2	2	2	2	2	S. pneumoniae	6A	SPN 6A
118	2	14		LUQUE	1	1	5	1			2	2	2	2	2	S. pneumoniae	19F	SPN 19F
246	1	12		LUQUE	2	1	2	2			1	2	2	2	2	S. pneumoniae	6B	SPN 6B
194	2	34		ASUNCION	2	1	2	2			2	2	1	1	2	S. pneumoniae	19A	SPN 19A
183	2	7		ASUNCION	2	1	2	2			2	2	2	1	2	S. pneumoniae	9V	SPN 9V
13	1	13		ÑEMBY	1	1	3	2			2	2	2	2	2	S. pneumoniae	19F	SPN 19F
46	1	6		SAN LORENZO	1	1	3	2			2	2	2	2	2	S. pneumoniae	16F	SPN 16F
117	1	25		LUQUE	2	1	2	1			2	2	2	1	2	S. pneumoniae	6A	SPN 6A
173	2	13		ASUNCION	2	1	4	2			2	2	2	1	2	S. pneumoniae	23F	SPN 23F
50	1	12		SAN LORENZO	2	1	5	2			2	2	2	2	2	S. pneumoniae	6A	SPN 6A/NT
152	2	37		FDO DE LA MORA	2	1	4	2			2	2	2	2	2	Negative
15	2	42		ÑEMBY	1	1	4	1			2	2	2	2	2	Negative
48	1	16		SAN LORENZO	2	1	2	2			2	2	2	2	2	Negative
245	1	27		LUQUE	1	1	2	2			2	1	2	1	2	Negative
52	1	51		SAN LORENZO	2	1	2	1			2	2	1	2	2	Negative
243	2	10		LUQUE	2	1	5	2			2	2	2	1	2	Negative
155	1	13		ASUNCION	1	1	4	2			2	2	2	1	2	Negative
103	2	19		LUQUE	1	1	5	1			1	2	1	1	2	Negative
116	1	52		LUQUE	1	1	4	2			2	1	2	1	2	Negative
154	2	8		LIMPIO	1	1	3	2			2	2	2	1	2	Negative
146	1	18		ASUNCION	2	1	5	2			2	2	2	1	2	Negative
141	2	31		JAS	2	1	7	2			2	2	2	1	2	Negative
18	1	6		ÑEMBY	2	1	4	2			2	2	2	1	2	Negative
17	2	26		ÑEMBY	1	2		2			2	2	2	2	2	Negative
145	2	13		CAPIATA	2	1	4	1			2	2	2	1	2	Negative
55	1	36		LUQUE	2	1	2	1			2	2	2	2	2	Negative
188	2	14		ASUNCION	2	1	4	1			2	2	2	2	2	Negative
110	1	6		LUQUE	1	1	2	2			2	2	2	1	2	Negative
156	1	57		FDO DE LA MORA	1	1	2	2			2	2	2	2	2	Negative
189	1	36		ASUNCION	1	1	2	2			2	2	2	2	2	Negative
20	1	22		ÑEMBY	2	2		2			2	2	2	2	2	Negative
56	2	49		SAN LORENZO	2	1	2	1			2	2	2	2	2	Negative
44	2	12		ÑEMBY	1	1	5	2			2	2	2	1	2	Negative
102	2	14		AREGUA	1	1	4	2			2	2	2	2	2	Negative
107	2	12		LUQUE	1	1	7	1			2	2	2	1	2	Negative
241	2	8		LUQUE	2	2		1			2	2	2	2	2	Negative
151	2	12		FDO DE LA MORA	1	1	5	2			2	2	2	1	2	Negative
149	1	22		VILLA ELISA	1	1	3	2			2	2	2	2	2	Negative
142	1	4		FDO DE LA MORA	1	2		1			2	2	2	2	2	Negative
185	2	14		ASUNCION	2	1	2	2			2	2	2	2	2	Negative
113	1	27		LUQUE	1	1	4	2			2	2	2	2	2	Negative
53	1	13		SAN LORENZO	2	1	2	2			2	2	2	2	2	Negative
101	1	10		LUQUE	1	1	3	1			2	2	2	1	2	Negative
159	1	25		ASUNCION	2	1	2	2			2	2	2	2	2	Negative
104	2	11		LUQUE	2	1	2	1			2	2	2	1	2	Negative
136	1	37		CAPIATA	1	1	6	1			2	2	2	1	2	Negative
140	1	50		AREGUA	2	1	3	2			2	1	2	2	2	Negative
150	2	23		ASUNCION	2	1	2	2			2	2	2	2	2	Negative
14	2	14		ÑEMBY	1	1	4	2			2	2	2	1	2	Negative
138	2	7		YPANE	2	1	3	2			2	2	2	2	2	Negative
191	2	19		ASUNCION	1	1	4	1			2	2	2	1	2	Negative
45	2	21		SAN ANTONIO	1	1	4	1			2	2	2	2	2	Negative
12	1	6		ÑEMBY	1	1	7	1			2	2	2	2	2	Negative
181	2	8		ASUNCION	1	1	2	2			2	2	2	1	2	Negative
176	1	23		ASUNCION	2	1	2	2			2	2	2	2	2	Negative
49	2	22		SAN LORENZO	1	1	4	1			2	2	2	1	2	Negative
193	2	38		ASUNCION	2	1	4	2			2	2	2	1	2	Negative
112	1	57		LUQUE	1	1	3	2			2	2	2	2	2	Negative
111	2	23		LUQUE	2	1	3	1			2	2	2	2	2	Negative
42	2	43		LUQUE	2	1	3	2			2	2	2	1	2	Negative
186	2	28		ASUNCION	2	1	5	1			2	2	2	1	2	Negative
41	2	16		ÑEMBY	2	1	2	2			2	2	2	1	2	Negative
109	2	21		LUQUE	1	1	5	2			2	2	2	2	2	Negative
120	1	27		LUQUE	2	1	6	1			2	2	2	2	2	Negative
43	2	28		SAN LORENZO	2	1	3	2			2	2	2	1	2	Negative
158	1	16		ASUNCION	2	1	2	2			2	2	2	1	2	Negative
57	2	25		SAN LORENZO	1	1	5	2			2	2	2	1	2	Negative
242	2	6		LUQUE	2	1	4	2			2	2	2	1	2	Negative
115	1	28		LUQUE	2	1	3	2			2	2	2	2	2	Negative
11	2	10		ÑEMBY	2	1	2	2			2	2	2	1	2	Negative
144	1	13		ASUNCION	2	1	2	2			2	2	1	1	2	Negative
160	1	24		ASUNCION	2	1	4	2			2	2	2	2	2	Negative
178	1	22		ASUNCION	2	1	2	2			2	2	2	1	2	Negative
106	2	48		LUQUE	1	1	3	2			2	2	2	2	2	Negative
153	1	11		ÑEMBY	2	1	2	2			2	2	2	2	2	Negative
263	2	8		ASUNCION	1	1	5	2			2	2	2	2	2	S. pneumoniae	15B	SPN 15B
287	1	13		ASUNCION	2	1	2	1			2	2	2	1	2	S. pneumoniae	9V	SPN 9V
300	1	28		CAPIATA	2	1	2	2			2	2	2	1	1	S. pneumoniae	NT	SPN NT
200	2	54		ASUNCION	1	1	2	2			2	1	1	1	2	S. pneumoniae	35B	SPN 35B
288	1	15		ASUNCION	2	1	4	2			2	2	2	1	2	S. pneumoniae	14	SPN 14
285	2	24		ASUNCION	2	1	1	1			2	2	2	2	2	S. pneumoniae	35C	SPN 35C
271	1	39		ASUNCION	1	1	2	2			1	2	2	1	2	S. pneumoniae	6B	SPN 6B
295	2	19		ASUNCION	2	1	3	1			1	2	2	2	2	S. pneumoniae	6B	SPN 6B
296	1	38		ASUNCION	1	2		2			1	2	2	2	2	S. pneumoniae	23F	SPN 23F
292	2	12		ASUNCION	2	1	2	2			2	2	2	1	2	S. pneumoniae	16F	SPN 16F
290	1	19		ASUNCION	1	1	4	2			2	1	2	2	2	S. pneumoniae	6C	SPN 6C
27	2	18		ÑEMBY	2	1	2	2			2	2	2	2	2	S. pneumoniae	6C	SPN 6C
362	1	32		LUQUE	1	1	6	2			2	2	2	1	2	S. pneumoniae	33B	SPN 33B
26	1	14		ÑEMBY	1	1	4	2			2	2	2	1	2	S. pneumoniae	9V	SPN 9V
199	2	6		ASUNCION	2	1	4	1			2	2	2	1	2	S. pneumoniae	14	SPN 14
252	1	11		LUQUE	1	1	2	2			2	2	2	2	2	S. pneumoniae	6A	SPN 6A
257	2	21		LUQUE	1	1	7	1			2	2	2	2	2	S. pneumoniae	23F	SPN 23F
32	2	19		ÑEMBY	1	1	4	1			2	2	2	2	2	S. pneumoniae	6D	SPN 6D
308	1	30		FDO DE LA MORA	2	1	2	1			2	2	2	1	2	S. pneumoniae	22F	SPN 22F
221	1	19		SAN LORENZO	2	1	2	2			2	2	2	2	2	S. pneumoniae	14	SPN 19F
58	2	57		SAN LORENZO	1	1	3	1			2	1	2	2	2	S. pneumoniae	6B	SPN 6B
70	2	25		LUQUE	2	1	2	2			2	2	2	2	2	S. pneumoniae	15A	SPN 15A
270	2	7		ASUNCION	2	1	2	1			2	2	2	1	2	S. pneumoniae	13	SPN 13
25	2	12		ÑEMBY	2	1	2	2			2	2	2	1	2	S. pneumoniae	6B	SPN 6B
28	1	15		ÑEMBY	1	1	5	2			2	2	2	2	2	S. pneumoniae	6B	SPN 6B
34	1	19		ÑEMBY	2	1	4	1			2	2	2	2	2	S. pneumoniae	23B	SPN 23B
361	1	39		LUQUE	2	1	2	2			2	2	2	2	2	Negative
258	1	40		LUQUE	1	1	7	2			2	2	2	1	2	Negative
62	1	18		SAN LORENZO	1	2		2			2	2	2	1	2	Negative
302	2	29		ASUNCION	1	1	4	2			2	2	2	2	2	Negative
293	2	17		ASUNCION	2	1	2	2			2	2	2	2	2	Negative
256	2	22		LUQUE	1	1	4	2			2	2	2	1	2	Negative
268	1	13		ASUNCION	2	1	3	2			2	2	2	2	2	Negative
80	1	51		SAN LORENZO	1	1	2	2			1	2	2	2	2	Negative
71	2	19		SAN LORENZO	1	1	1	2			2	2	2	2	2	Negative
63	2	18		LUQUE	2	2		2			2	2	2	2	2	Negative
251	1	18		LUQUE	2	1	5	2			2	2	2	2	2	Negative
68	2	24		SAN LORENZO	2	1	2	2			2	2	2	2	2	Negative
299	2	29		ASUNCION	2	1	1	2			2	2	2	1	2	Negative
267	1	45		ASUNCION	2	1	6	1			2	2	2	1	2	Negative
265	2	10		ASUNCION	2	1	3	1			2	2	2	1	2	Negative
79	1	23		SAN LORENZO	1	1	2	2			1	2	2	2	2	Negative
250	2	37		LUQUE	2	1	2	1			1	2	2	1	2	Negative
33	1	52		ÑEMBY	1	1	4	2			2	2	2	2	2	Negative
197	2	6		ASUNCION	1	1	2	2			2	2	2	1	2	Negative
253	1	12		LUQUE	2	1	3	1			2	2	2	1	2	Negative
286	2	3		ASUNCION	2	1	4	2			2	2	2	1	2	Negative
66	1	14		LUQUE	2	1	2	2			2	2	2	1	2	Negative
259	1	39		LUQUE	2	1	3	2			2	2	2	1	2	Negative
272	1	18		ASUNCION	1	1	4	2			2	2	2	1	2	Negative
60	2	14		SAN LORENZO	1	1	3	2			2	2	2	2	2	Negative
298	1	40		LAMBARE	2	1	2	2			2	2	2	1	2	Negative
75	2	49		LUQUE	2	1	2	1			2	1	2	2	2	Negative
67	2	28		SAN LORENZO	2	1	4	1			2	2	2	2	2	Negative
227	1	18		SAN LORENZO	1	1	5	1			2	2	2	2	2	Negative
73	2	15		SAN LORENZO	1	1	3	2			2	2	2	2	2	Negative
297	2	57		ASUNCION	2	1	1	2			2	1	2	2	2	Negative
69	2	17		SAN LORENZO	1	1	5	2			2	2	2	1	2	Negative
222	1	40		SAN LORENZO	2	1	3	2			2	2	2	1	2	Negative
228	1	12		SAN LORENZO	2	1	3	2			2	2	2	2	2	Negative
78	2	14		CAPIATA	1	1	4	2			2	2	2	2	2	Negative
301	1	38		ASUNCION	1	1	2	2			2	2	2	1	2	Negative
29	2	23		ÑEMBY	2	1	5	2			2	2	2	2	2	Negative
225	1	13		SAN LORENZO	1	1	4	1			2	2	2	1	2	Negative
289	1	14		ASUNCION	2	1	2	2			2	2	2	1	2	Negative
274	2	30		ASUNCION	2	1	2	2			2	2	2	1	2	Negative
77	1	29		SAN LORENZO	2	1	5	2			2	2	2	2	2	Negative
254	1	32		LUQUE	1	1	3	1			2	2	2	1	2	Negative
304	1	50		ÑEMBY	1	1	5	1			2	2	2	1	1	Negative
264	2	28		ASUNCION	2	1	6	1			2	2	2	1	2	Negative
275	1	12		ASUNCION	2	1	2	2			2	2	2	2	2	Negative
260	1	26		ASUNCION	1	1	3	2			2	2	2	2	2	Negative
255	2	27		LUQUE	1	1	6	2			2	2	2	2	2	Negative
307	1	30		ASUNCION	2	1	7	1			2	2	2	1	2	Negative
262	2	51		ASUNCION	2	1	2	2			2	2	2	2	1	Negative
266	2	17		ASUNCION	1	1	2	2			2	2	2	2	2	Negative
269	2	14		ASUNCION	2	1	2	2			2	2	2	2	2	Negative
303	1	24		ASUNCION	1	1	7	1			2	2	2	1	2	Negative
30	2	20		ÑEMBY	2	1	5	1			2	2	2	2	2	Negative
61	1	41		SAN LORENZO	2	1	2	2			2	2	2	2	2	Negative
65	2	53		LUQUE	2	1	2	2			2	1	2	1	2	Negative
261	2	52		ASUNCION	2	1	3	1			2	2	2	1	2	Negative
284	1	25		ASUNCION	2	1	6	2			2	2	2	2	2	Negative
196	2	55		ASUNCION	2	1	2	2			2	1	2	1	2	Negative
363	2	25		LUQUE	2	1	2	2			2	2	2	2	2	Negative
76	2	22		SAN LORENZO	2	1	3	1			2	2	2	2	2	Negative
224	2	48		SAN LORENZO	2	1	3	2			2	2	2	1	2	Negative
59	2	11		LUQUE	2	1	4	2			2	2	2	2	2	Negative
35	1	16		ÑEMBY	1	1	3	1			2	2	1	1	1	Negative
273	2	8		ASUNCION	2	1	2	2			2	2	2	1	2	Negative
72	1	23		CAPIATA	2	1	2	2			2	2	2	2	2	Negative
36	1	52		ÑEMBY	1	1	5	1			2	2	2	2	2	Negative
291	1	55		ASUNCION	2	1	4	2			2	1	2	2	2	Negative
223	1	27		SAN LORENZO	1	1	4	2			2	2	2	2	2	Negative
64	1	13		SAN LORENZO	2	2		2			2	2	2	2	2	Negative
306	1	59		ASUNCION	1	1	2	2			2	1	2	2	2	Negative
305	1	36		ASUNCION	2	1	4	2			2	2	2	2	2	Negative
31	1	23		ÑEMBY	1	1	3	2			2	2	2	2	2	Negative
198	2	19		ASUNCION	1	1	4	1			2	2	1	2	2	Negative
294	2	28		ASUNCION	2	1	3	1			2	2	2	2	2	Negative
226	2	13		SAN LORENZO	2	1	2	2			2	2	2	1	2	Negative
74	2	17		SAN LORENZO	2	1	4	1			2	2	2	2	2	Negative
311	2	37		ÑEMBY	1	1	4	1			2	2	2	1	2	S. pneumoniae	6A	SPN 6A
314	1	48		ASUNCION	1	1	7	1			2	2	2	2	2	S. pneumoniae	13	SPN 13
364	1	48		LUQUE	1	1	2	1			2	2	2	1	2	S. pneumoniae	19A	SPN 19A
230	2	12		SAN LORENZO	2	1	2	2			2	2	2	1	2	S. pneumoniae	19F	SPN 19F
40	1	29		ÑEMBY	1	1	5	2			2	2	2	1	2	S. pneumoniae	24F	SPN 24F
316	1	50		ASUNCION	1	1	2	2			2	1	2	2	2	Negative
38	1	41		ÑEMBY	2	1	2	2			2	2	2	2	2	Negative
37	1	28		YPANE	1	1	4	2			2	2	2	1	2	Negative
313	1	50		ASUNCION	1	1	2	2			1	2	2	1	2	Negative
229	1	25		SAN LORENZO	1	1	2	2			2	2	2	2	2	Negative
310	1	52		ÑEMBY	2	1	2	2			2	2	2	1	2	Negative
317	2	38		ASUNCION	2	1	2	2			2	2	2	1	2	Negative
39	2	36		ÑEMBY	1	2		2			2	2	2	2	1	Negative
318	1	52		ASUNCION	2	1	2	2			1	2	2	1	2	Negative
312	1	25		ASUNCION	1	1	2	1			2	2	2	2	2	Negative
366	2	46		LUQUE	2	1	2	2			2	2	2	1	2	Negative
276	2	28		ASUNCION	1	1	2	2			1	2	2	1	2	Negative
365	2	48		LIMPIO	1	1	5	2			2	1	2	2	2	Negative
309	1	50		ASUNCION	2	1	6	1			2	1	2	2	2	Negative
315	2	35		FDO DE LA MORA	2	1	3	2			2	2	2	2	2	Negative
213	2	19		ÑEMBY	2	1	2	2			2	2	2	2	2	S. pneumoniae	19F	SPN 19F
383	1	28		ASUNCION	1	1	7	2			2	2	2	2	2	S. pneumoniae	23A	SPN 23A
233	2	7		SAN LORENZO	1	1	3	2			2	2	2	1	2	S. pneumoniae	6A	SPN 6A
231	1	6		SAN LORENZO	2	1	2	1			2	2	2	2	2	S. pneumoniae	23F	SPN 23F
375	1	49		LUQUE	2	1	3	1			2	2	2	1	2	S. pneumoniae	9N	SPN 9N
202	1	17		ÑEMBY	1	1	3	2			2	2	2	1	2	S. pneumoniae	6C	SPN 6C
205	2	33		ÑEMBY	2	1	4	2			2	2	2	2	2	S. pneumoniae	23B	SPN 23B
206	2	31		ÑEMBY	1	1	4	2			2	2	2	1	2	S. pneumoniae	6B	SPN 6B
381	1	36		LUQUE	1	1	3	2			1	2	2	1	2	S. pneumoniae	19F	SPN 19F
236	2	24		SAN LORENZO	2	1	2	2			2	2	2	2	2	S. pneumoniae	6B	SPN 6B
320	2	24		ASUNCION	1	1	5	2			2	2	1	1	2	S. pneumoniae	17F	SPN 17F
368	1	27		LUQUE	1	1	7	2			2	2	2	2	2	S. pneumoniae	6B	SPN 6B
237	2	35		SAN LORENZO	2	1	2	1			2	2	2	2	2	S. pneumoniae	23B	SPN 23B
374	1	36		LUQUE	2	1	4	2			2	2	2	2	2	S. pneumoniae	35A	SPN 35A
278	1	24		ASUNCION	2	1	2	2			2	2	2	2	2	S. pneumoniae	16F	SPN 16F
370	1	42		LUQUE	1	1	7	2			2	2	2	1	1	S. pneumoniae	6B	SPN 6B
235	1	12		SAN LORENZO	1	1	2	2			2	2	2	2	2	S. pneumoniae	15C	SPN 15C
211	1	19		ÑEMBY	2	1	4	1			2	2	2	2	1	S. pneumoniae	14	SPN 14
410	1	25		ASUNCION	1	1	4	2			2	2	2	1	1	S. pneumoniae	19F	SPN 19F
373	2	29		LUQUE	1	2		2			2	2	2	1	2	Negative
232	1	7		SAN LORENZO	2	2		2			2	2	2	2	2	Negative
345	2	40		SAN LORENZO	1	1	2	1			2	2	2	2	2	Negative
407	1	29		ASUNCION	2	1	2	2			2	2	2	2	2	Negative
367	1	46		LUQUE	1	1	4	2			2	2	2	1	2	Negative
372	2	47		LUQUE	1	1	4	2			2	2	2	2	2	Negative
341	2	48		LUQUE	2	1	2	2			2	2	2	1	2	Negative
382	1	28		ASUNCION	2	1	8	1			2	2	2	2	2	Negative
240	1	35		SAN LORENZO	1	1	2	2			2	2	2	1	2	Negative
214	2		64	ÑEMBY	2	1	4	1	2				2	2	1	Negative
212	1	15		ÑEMBY	2	1	2	2			2	2	2	2	2	Negative
216	1	17		ÑEMBY	1	1	2	2			2	2	2	1	2	Negative
279	1	26		ASUNCION	2	1	4	2			2	2	2	2	2	Negative
217	1	38		ÑEMBY	2	1	2	2			2	2	2	2	2	Negative
343	2	48		SAN LORENZO	2	1	2	1			2	2	2	2	2	Negative
208	1		63	ÑEMBY	2	1	5	2	2		2	2	2	2	1	Negative
201	2	19		ÑEMBY	2	1	2	2			2	2	2	2	2	Negative
207	1		72	ÑEMBY	2	1	5	2	2		2	2	2	2	1	Negative
404	1	45		CAPIATA	2	1	1	2			2	1	2	2	2	Negative
406	2	37		SAN ANTONIO	2	2		1			2	2	2	2	2	Negative
376	2	43		LUQUE	2	2		2			2	2	2	2	2	Negative
234	1	12		SAN LORENZO	2	1	2	2			2	2	2	2	2	Negative
384	2	52		ASUNCION	1	1	9	2			2	2	2	2	2	Negative
401	2	59		ASUNCION	2	1	4	1			2	2	2	1	2	Negative
344	1	48		SAN LORENZO	2	1	4	2			1	2	2	2	2	Negative
209	2		75	ÑEMBY	2	1	8	1	2		2	2	2	2	2	Negative
402	2	15		CAPIATA	1	1	2	2			2	2	2	1	2	Negative
342	2	48		CAPIATA	2	1	2	2			2	2	2	2	2	Negative
204	1		77	ÑEMBY	2	1	2	2	2		2	2	2	2	1	Negative
210	1		63	ÑEMBY	2	1	4	2	2		2	2	2	2	1	Negative
403	2	25		ASUNCION	1	1	4	1			2	2	1	1	2	Negative
409	2	35		ASUNCION	2	1	4	2			2	1	2	1	2	Negative
369	1	39		LUQUE	1	1	5	2			2	2	2	1	2	Negative
239	2	36		SAN LORENZO	2	1	2	1			2	2	2	2	2	Negative
408	2	23		ASUNCION	2	2		2			2	2	2	2	2	Negative
377	2	26		LUQUE	2	2		2			2	2	2	1	2	Negative
238	2	24		SAN LORENZO	1	1	4	2			2	2	2	2	2	Negative
203	2		64	ÑEMBY	2	1	4	2	2		2	2	2	2	1	Negative
319	2	34		ASUNCION	1	1	5	1			2	2	2	1	2	Negative
371	1	30		LUQUE	1	1	4	2			2	2	2	2	2	Negative
215	1		68	ÑEMBY	2	1	4	2	2				2	2	2	Negative
411	1	41		ASUNCION	1	1	4	1			2	2	2	1	2	Negative
405	1	26		ASUNCION	2	1	4	1			2	2	2	1	2	Negative
378	2	39		LUQUE	1	1	3	2			2	2	2	1	2	Negative
483	1	49		CAPIATA	2	1	2	1			2	1	2	1	2	S. pneumoniae	23A	SPN 23A
328	1	33		SAN ANTONIO	1	1	6	2			2	2	2	1	2	S. pneumoniae	6B	SPN 6B
449	2	30		LUQUE	2	1	2	1			2	2	2	1	2	S. pneumoniae	15B	SPN 15B
391	1	28		ASUNCION	1	1	6	2			2	2	2	1	2	S. pneumoniae	19F	SPN 19F
441	1	48		LUQUE	2	1	4	2			2	1	2	2	2	S. pneumoniae	6B	SPN 6B
351	1	31		CAPIATA	1	1	6	1			2	2	2	2	2	S. pneumoniae	6C	SPN 6C
326	1	41		YPANE	1	1	3	2			2	2	2	2	2	S. pneumoniae	16F	SPN 16F
490	1	48		ÑEMBY	1	1	2	2			2	2	2	1	2	S. pneumoniae	19F	SPN 19F
486	2	38		CAPIATA	2	1	4	1			2	2	2	1	2	S. pneumoniae	11A	SPN 11A
444	1	51		LUQUE	2	1	3	2			2	2	2	2	2	Negative
325	2	34		YPANE	2	1	2	1			2	2	2	2	2	Negative
323	1		76	VILLA ELISA	2	1	2	2	2				2	2	2	Negative
379	2	25		LUQUE	2	1	2	2			2	2	2	1	2	Negative
350	1	36		SAN LORENZO	2	1	4	1			2	2	2	2	2	Negative
380	2	26		LUQUE	2	1	2	1			2	2	2	1	2	Negative
348	1	35		SAN LORENZO	2	1	2	2			2	2	2	2	2	Negative
481	1	36		ITAUGUA	1	1	2	1			2	2	2	1	2	Negative
330	2	37		VILLA ELISA	2	1	5	2			2	2	2	1	2	Negative
386	1	46		ASUNCION	2	1	2	2			2	2	2	2	2	Negative
487	2	52		ASUNCION	2	1	5	2			2	2	2	1	2	Negative
322	2		73	VILLA ELISA	2	1	2	2	2				2	2	2	Negative
329	1		66	FDO DE LA MORA	2	1	4	2	2				2	2	2	Negative
324	2	17		ÑEMBY	2	1	2	2			2	2	2	2	2	Negative
448	2	50		LUQUE	2	1	2	2			2	2	2	1	2	Negative
346	2	57		SAN LORENZO	2	1	2	2			2	1	2	2	2	Negative
489	2	53		ÑEMBY	1	1	2	2			2	2	2	1	2	Negative
389	1	40		ASUNCION	2	1	5	2			1	2	2	1	2	Negative
447	1	42		LUQUE	2	1	2	1			2	2	1	2	2	Negative
442	1	32		LUQUE	2	1	4	2			2	2	2	2	2	Negative
484	2	40		ASUNCION	1	1	4	2			1	1	2	1	1	Negative
349	1	44		SAN LORENZO	1	1	1	1			2	2	2	2	2	Negative
347	2	25		SAN LORENZO	2	1	2	2			2	2	2	2	2	Negative
219	1		67	ÑEMBY	2	1	11	1	2				2	2	2	Negative
390	2		75	ASUNCION	2	2		2	2				2	1	2	Negative
445	2	48		LUQUE	2	1	3	1			1	2	2	2	2	Negative
220	2		78	ÑEMBY	2	1	5	1	2				2	2	2	Negative
388	2		72	ASUNCION	2	2		1	2				2	2	2	Negative
488	2	40		ASUNCION	1	1	6	1			2	2	2	1	2	Negative
485	1	50		ASUNCION	2	1	2	1			2	2	2	1	2	Negative
385	1		80	ASUNCION	2	1	5	1	1	10			2	1	2	Negative
482	2	28		CAPIATA	2	1	2	1			2	2	2	2	2	Negative
218	2		69	ÑEMBY	2	1	7	2	2				2	2	1	Negative
443	2	32		LUQUE	1	1	5	2			2	2	2	2	2	Negative
387	1	50		LAMBARE	2	1	5	1			2	1	2	1	2	Negative
392	2		67	LAMBARE	2	1	6	2	2				2	1	2	Negative
491	2	51		ASUNCION	1	1	4	2			2	2	2	2	2	Negative
446	2	40		LUQUE	1	1	3	2			2	2	2	2	2	Negative
327	2	32		SAN ANTONIO	2	1	2	2			2	2	2	1	2	Negative
393	1	38		ASUNCION	1	1	4	2			2	2	2	2	2	S. pneumoniae	23B	SPN 23B
336	1	45		SAN ANTONIO	1	1	6	1			2	2	1	1	1	S. pneumoniae	21	SPN 21
493	2	49		ASUNCION	1	1	4	2			2	1	2	2	2	S. pneumoniae	6B	SPN 6B
337	2	26		VILLA ELISA	2	1	2	1			2	2	2	2	2	S. pneumoniae	23F	SPN 23F
497	2	52		ASUNCION	2	2		2			1	1	2	2	2	S. pneumoniae	9V	SPN 9V
332	1		70	ÑEMBY	2	1	3	2	2				2	1	2	Negative
334	1	55		VILLA ELISA	2	1	2	1			2	2	2	2	2	Negative
396	1		83	ASUNCION	2	1	2	2	2				2	2	2	Negative
454	1	39		LUQUE	2	1	5	1			2	2	2	2	2	Negative
496	2	38		ÑEMBY	1	1	3	2			2	2	2	2	2	Negative
450	1	48		LUQUE	2	1	2	2			2	1	2	2	2	Negative
455	2	42		LUQUE	1	1	6	1			1	2	2	2	2	Negative
333	2		68	VILLA ELISA	2	2		2	2				2	2	2	Negative
395	2	56		ASUNCION	1	1	13	1			2	1	2	2	2	Negative
335	2		63	ARROYOS Y ESTEROS	2	2		2	2				2	2	2	Negative
397	2		80	ASUNCION	2	1	2	2	2				2	2	2	Negative
495	1	50		ASUNCION	2	1	2	2			2	2	2	2	2	Negative
456	2	27		LIMPIO	2	1	8	2			2	2	2	2	2	Negative
338	2		68	VILLA ELISA	2	2		2	2				2	2	2	Negative
452	2	25		FDO DE LA MORA	1	1	2	2			2	2	2	1	2	Negative
453	1	56		LIMPIO	2	2		2			2	1	2	2	2	Negative
451	2	38		LUQUE	1	1	2	1			1	2	2	1	2	Negative
492	2	46		SAN ANTONIO	2	1	4	1			2	2	2	1	2	Negative
498	1	39		CAPIATA	2	1	3	2			2	2	2	1	2	Negative
331	2		68	FDO DE LA MORA	2	1	5	2	2				2	2	2	Negative
394	2	50		ASUNCION	2	1	3	2			2	2	2	2	2	Negative
398	2	32		ASUNCION	1	1	2	2			2	2	2	2	2	Negative
494	2	46		ASUNCION	1	1	12	1			2	1	2	1	2	Negative
399	2		62	CAPIATA	2	1	8	2	2				2	2	2	Negative
527	2	34		ASUNCION	2	1	2	2			2	2	2	2	2	S. pneumoniae	19F	SPN 19F
502	2	57		FDO DE LA MORA	1	1	8	2			2	2	2	2	2	Negative
339	1		83	VILLA ELISA	2	2		1	2				2	2	2	Negative
526	2	58		ASUNCION	1	1	15	2			2	1	2	1	2	Negative
459	1	52		AREGUA	2	1	4	2			2	2	2	1	2	Negative
458	2	36		LUQUE	2	1	2	2			2	2	2	1	2	Negative
461	2		68	LUQUE	2	2		1	2				2	2	2	Negative
412	1		66	VILLA ELISA	2	1	5	1	2				2	2	2	Negative
460	2		63	LUQUE	2	1	4	2	2				2	2	2	Negative
414	2		71	FDO DE LA MORA	2	1	4	2	2				2	2	2	Negative
457	1	48		LUQUE	1	1	3	2			2	2	2	2	2	Negative
340	2		85	VILLA ELISA	2	1	3	2	2				2	2	2	Negative
523	2	57		ASUNCION	2	1	4	2			2	1	2	2	2	Negative
413	1		79	SAN ANTONIO	2	1	2	2	2				2	2	2	Negative
525	2		68	ASUNCION	2	2		2	2				2	1	2	Negative
415	2		61	ÑEMBY	2	1	4	2	2				2	2	2	Negative
501	1	38		VILLA ELISA	1	1	4	2			2	2	2	1	2	Negative
400	1	33		ASUNCION	2	1	2	2			2	2	2	2	2	Negative
500	2	46		ASUNCION	1	1	2	2			2	1	2	2	2	Negative
528	1	31		ASUNCION	2	1	3	2			2	2	2	2	2	Negative
524	1	24		ASUNCION	1	1	8	1			2	2	2	1	2	Negative
522	1	48		ASUNCION	1	1	5	2			2	2	2	2	2	Negative
499	2	48		ASUNCION	2	1	4	2			2	1	2	1	2	Negative
507	2	46		VILLA ELISA	2	1	1	2			2	2	2	1	2	S. pneumoniae	19F	SPN 19F
418	1	58		ÑEMBY	1	1	6	2			2	1	2	1	2	S. pneumoniae	6A	SPN 6A
504	2	57		VILLA ELISA	2	1	3	1			2	1	2	1	2	S. pneumoniae	6A	SPN 6A
531	1		92	ÑEMBY	2	2		2	2				2	2	2	Negative
464	1	39		LUQUE	2	1	4	1			2	1	2	2	2	Negative
417	2	27		ÑEMBY	1	1	2	2			2	2	2	1	2	Negative
532	2		61	ÑEMBY	2	2		2	2				2	2	2	Negative
416	2		74	ÑEMBY	2	1	5	2	2				2	2	2	Negative
463	2	55		LUQUE	2	1	2	1			2	2	2	2	2	Negative
503	2	54		FDO DE LA MORA	1	1	3	2			2	2	2	2	2	Negative
505	2	55		YPANE	1	1	4	2			2	1	2	1	1	Negative
462	1	58		LUQUE	2	1	2	2			2	1	2	2	2	Negative
419	2		61	ÑEMBY	2	1	3	2	2				2	2	2	Negative
420	1		79	SAN LORENZO	2	1	1	1	1	10			2	2	2	Negative
506	2		71	ASUNCION	2	2		2	2				2	2	2	Negative
535	2		75	YPANE	2	2		2	2				2	2	2	Negative
508	2	732		ARROYOS Y ESTEROS	1	1	4	1	yes	4			2	2	2	Negative
471	2	36		LUQUE	1	1	4	2			2	2	2	1	2	S. pneumoniae	23F	SPN 23F
540	1	48		ÑEMBY	2	1	4	2			2	1	2	1	2	S. pneumoniae	23F	SPN 23F
469	2	47		LUQUE	2	1	2	2			2	2	1	2	2	S. pneumoniae	6D	SPN 6D
530	1	34		LAMBARE	1	1	2	2			1	2	2	1	2	Negative
539	2		72	ÑEMBY	2	1	6	2	2				2	2	2	Negative
529	1	55		ASUNCION	2	1	3	1			2	1	2	1	2	Negative
467	1	44		LUQUE	2	1	3	2			2	1	2	2	2	Negative
541	2		71	ÑEMBY	2	1	9	2	2				2	1	2	Negative
538	1	32		ÑEMBY	2	1	2	2			2	2	2	2	2	Negative
465	2	44		LUQUE	1	1	2	2			2	2	2	1	2	Negative
468	2	48		LUQUE	2	1	7	2			2	1	2	2	2	Negative
466	2	38		LUQUE	1	1	4	2			2	2	2	2	2	Negative
470	2	52		LUQUE	1	1	5	2			1	2	2	1	2	Negative
537	1		79	ÑEMBY	2	2		2	2				2	2	2	Negative
510	1		86	ASUNCION	2	2		2	2				1	2	1	Negative
536	2		62	ÑEMBY	2	2		1	1				2	2	1	Negative
509	2		65	ASUNCION	2	2		2	2				1	2	2	Negative
610	1	26		ASUNCION	2	1	2	2					2	2	2	Negative
474	2	51		LUQUE	2	1	4	2			2	2	2	1	2	S. pneumoniae	15c	SPN 15C
596	2	32		ASUNCION	1	1	3	2			1	2	2	1	2	S. pneumoniae	15B	SPN 15B
600	2	48		ASUNCION	1	1	5	2			2	1	2	2	2	S. pneumoniae	19F	SPN 19F
544	1	47		ÑEMBY	1	1	2	1			2	2	2	2	2	S. pneumoniae	16F	SPN 16F
705	1	18		CNEL OVIEDO	2	1	3	2			2	2	2	2	2	S. pneumoniae	23F	SPN 23F
475	2	50		LUQUE	2	1	2	2			1	2	2	1	2	S. pneumoniae	19F	SPN 19F
543	1	36		ÑEMBY	1	1	2	1			2	2	2	2	2	S. pneumoniae	19F	SPN 19F
704	2	23		CNEL OVIEDO	2	1	3	2			2	2	2	2	2	S. pneumoniae	15B	SPN 15B
696	2	9		CNEL OVIEDO	1	1	2	1			2	2	2	2	2	S. pneumoniae	23B	SPN 23B
613	1	46		ÑEMBY	2	1	4	2			2	2	2	2	2	S. pneumoniae	NT	SPN NT
700	2	22		CNEL OVIEDO	2	1	3	1					1	2	2	S. pneumoniae	11A/NT	SPN 11A/NT
701	2	27		CNEL OVIEDO	2	1	5	2			2	2	2	2	2	S. pneumoniae	14	SPN 14
630	1	56		SAN LORENZO	2	1	2	1			2	2	2	2	2	S. pneumoniae	18C	SPN 18C
611	2	55		ASUNCION	1	1	2	2			2	2	2	1	2	S. pneumoniae	11A	SPN 11A
646	1	43		LUQUE	1	1	2	1			2	2	2	2	2	S. pneumoniae	NT	SPN NT
694	2	27		CNEL OVIEDO	2	1	2	2			2	2	2	2	2	S. pneumoniae	19F	SPN 19F
472	1	36		LUQUE	2	1	4	1			2	2	2	2	2	Negative
645	1	58		SAN LORENZO	2	1	3	2			2	2	2	2	2	Negative
628	2	50		SAN LORENZO	1	1	3	2			2	2	2	2	2	Negative
614	2		64	ÑEMBY	2	1	8	1	2				2	2	2	Negative
710	2		86	CNEL OVIEDO	2	2		2	2				2	2	2	Negative
511	2		75	ASUNCION	2	2		2	2				2	2	2	Negative
689	1	924		CNEL OVIEDO	2	1	4	1	yes	3			1	1	2	Negative
698	1	13		CNEL OVIEDO	2	1	4	1				2	1	1	2	Negative
634	1		72	LUQUE	2	2		2	2				2	2	2	Negative
598	2		65	ASUNCION	2	1	6	1	2				2	2	2	Negative
636	1		84	SAN LORENZO	2	2		1	2				2	2	2	Negative
587	1		78	FDO DE LA MORA	2	1	2	2	2				2	1	2	Negative
514	1		81	ASUNCION	2	2		2	2				2	2	2	Negative
519	1		93	ASUNCION	2	1	5	2	2				2	2	2	Negative
586	2		74	FDO DE LA MORA	2	1	2	2	2				2	2	2	Negative
542	2	41		ÑEMBY	1	1	3	2			2	2	2	1	2	Negative
604	2		61	LAMBARE	2	2		2	2				2	2	2	Negative
518	1		81	ASUNCION	2	1	2	2	2				2	2	2	Negative
641	2		69	SAN LORENZO	2	1	4	1	2				2	2	2	Negative
635	2		78	SAN LORENZO	2	2		2	2				2	2	2	Negative
632	2		82	SAN LORENZO	2	1	4	2	2				2	2	2	Negative
640	2		63	SAN LORENZO	2	2		2	2				2	2	2	Negative
631	1		77	SAN LORENZO	2	1	2	2	2				2	2	2	Negative
642	2	42		SAN LORENZO	1	2		2			2	2	2	2	2	Negative
702	2	9		CNEL OVIEDO	2	1	3	2			2	2	2	1	2	Negative
643	2		74	SAN LORENZO	2	2		2	2				2	2	2	Negative
545	2	28		ÑEMBY	1	1	2	2			2	2	2	2	2	Negative
647	2		62	LAMBARE	2	1	5	1	1	20			2	2	2	Negative
695	1	28		CNEL OVIEDO	1	1	3	2			2	2	2	2	2	Negative
691	2		67	CNEL OVIEDO	2	2		1	2				2	2	2	Negative
693	2	36		CNEL OVIEDO	1	1	8	2			1	2	2	2	2	Negative
605	2		68	ASUNCION	2	1	2	2	2				2	2	2	Negative
513	2		65	ASUNCION	2	2		2	2				2	1	2	Negative
638	2		62	ITAUGUA	2	2		2	2				2	2	2	Negative
688	2	18		CNEL OVIEDO	2	1	4	2				2	1	2	2	Negative
602	2	34		ASUNCION	2	1	5	1			2	1	2	1	2	Negative
612	1		86	ÑEMBY	2	2		2	2				2	2	2	Negative
703	1		75	CNEL OVIEDO	2	2		2	2				2	2	2	Negative
616	1	51		ÑEMBY	1	1	2	1			2	2	2	2	2	Negative
692	2	43		CNEL OVIEDO	1	1	8	2			2	2	2	1	2	Negative
597	1		73	ASUNCION	2	2		2	2				2	2	2	Negative
697	2		65	CNEL OVIEDO	2	2		2	2				1	2	2	Negative
601	1	28		VILLA HAYES	2	1	2	2			2	2	2	2	2	Negative
629	2		63	SAN LORENZO	2	1	4	2	2				2	1	2	Negative
599	2	34		ASUNCION	1	1	3	2					2	1	2	Negative
707	2	18		CNEL OVIEDO	2	1	3	1			2	2	2	1	2	Negative
603	1	30		ASUNCION	2	2		2			2	2	2	2	2	Negative
699	2		73	CNEL OVIEDO	2	2		2	2				2	1	1	Negative
644	1		71	SAN LORENZO	2	2		2	2				2	2	2	Negative
709	1	35		CNEL OVIEDO	1	1	3	2			2	2	2	1	2	Negative
690	2		88	CNEL OVIEDO	2	2		2	2				2	2	2	Negative
637	1		72	SAN LORENZO	2	1	4	2	2				2	2	2	Negative
473	2	43		LUQUE	1	1	4	2			2	2	2	1	2	Negative
708	2		62	CNEL OVIEDO	2	2		2	2				2	2	2	Negative
633	1		76	SAN LORENZO	2	2		1	1				2	1	2	Negative
706	1	17		CNEL OVIEDO	2	1	3	2			2	2	2	2	2	Negative
639	1		83	SAN LORENZO	2	1	2	2	2				2	2	2	Negative
735	2	14		CNEL OVIEDO	2	1	3	2					2	1	2	S. pneumoniae	15C	SPN 15C
809	1	53		SAN LORENZO	2	1	6	2					2	2	2	S. pneumoniae	6B	SPN 6B
736	1	17		CNEL OVIEDO	1	1	6	2					2	2	2	S. pneumoniae	18C	SPN 18C
727	1	16		CNEL OVIEDO	1	2		1					2	1	2	S. pneumoniae	15B	SPN 15B
737	2	20		CNEL OVIEDO	1	1	6	1					2	1	2	S. pneumoniae	19F	SPN 19F
571	1		64	ASUNCION	2	1	7	1	2				2	2	2	S. pneumoniae	NT	SPN NT
739	2	13		CNEL OVIEDO	1	1	7	2					2	2	2	S. pneumoniae	11A	SPN 11A
724	2	25		CNEL OVIEDO	1	1	6	2					2	2	2	S. pneumoniae	6B	SPN 6B
717	1	8		CNEL OVIEDO	1	1	4	2			2	2	2	2	2	S. pneumoniae	6B	SPN 6B
726	1	8		CNEL OVIEDO	1	1	6	2					2	1	1	S. pneumoniae	6B	SPN 6B
728	2	14		CNEL OVIEDO	2	1	5	2					2	1	2	S. pneumoniae	6B/NT	SPN 6B/NT
729	1	15		CNEL OVIEDO	1	1	5	1					2	1	2	S. pneumoniae	19F	SPN 19F
617	2	33		YPANE	1	1	3	2			2	2	2	1	2	S. pneumoniae	6B	SPN 6B
569	2		73	ASUNCION	2	2		2	2				2	2	2	Negative
608	1		64	ASUNCION	2	1	6	2	2				2	2	2	Negative
857	2		64	ASUNCION	2	1	6	2	2				2	2	2	Negative
654	2		66	VILLA ELISA	2	1	4	2	2				2	2	2	Negative
652	1		81	ASUNCION	2	1	2	2	2				2	2	2	Negative
723	2	48		CNEL OVIEDO	2	1	5	2					2	2	2	Negative
649	1		63	SAN LORENZO	2	1	6	2	2				2	2	2	Negative
716	1	26		CNEL OVIEDO	1	1	5	2			2	2	2	2	2	Negative
648	2		66	SAN LORENZO	2	1	2	2	2				2	2	2	Negative
658	2		65	SAN LORENZO	2	1	3	2	2				2	2	2	Negative
659	1		66	ASUNCION	2	1	2	2	2				2	2	2	Negative
715	1		83	CNEL OVIEDO	2	2		2	1				2	1	2	Negative
576	2		78	ASUNCION	2	1	4	2	2				2	2	2	Negative
722	2	23		CNEL OVIEDO	1	1	5	2					2	1	2	Negative
575	1		65	ASUNCION	2	2		2	2				2	2	2	Negative
583	1		90	ASUNCION	2	1	3	2	2				2	2	2	Negative
656	2		64	ASUNCION	2	2		1	2				2	2	2	Negative
592	2		61	ASUNCION	2	1	4	2	2				2	2	2	Negative
620	2		71	ÑEMBY	2	1	4	2	2				2	2	2	Negative
810	2		72	SAN LORENZO	2	1	7	2	2				2	2	2	Negative
578	2		64	ASUNCION	2	2		2	2				1	2	2	Negative
590	2		74	ÑEMBY	2	2		2	2				2	2	2	Negative
655	2		62	LAMBARE	2	1	6	2	2				2	2	2	Negative
813	1		73	SAN LORENZO	2	2		2	2				2	2	2	Negative
572	1		65	FDO DE LA MORA	2	1	4	2	2				2	2	2	Negative
615	2		76	ÑEMBY	2	2		2	2				2	2	2	Negative
819	2		64	SAN LORENZO	2	1	3	2	2				2	2	2	Negative
718	2		72	CNEL OVIEDO	2	1	2	2	2				2	2	2	Negative
589	2		72	ASUNCION	2	2		2	2				2	2	2	Negative
725	1	9		CNEL OVIEDO	2	1	4	2					2	2	2	Negative
606	2	43		ASUNCION	2	1	2	2			2	2	2	1	2	Negative
820	1		75	SAN LORENZO	2	1	6	2	2				2	2	2	Negative
622	2		70	ÑEMBY	2	1	2	2	2				2	2	1	Negative
650	2	48		SAN LORENZO	1	1	6	2			2	2	2	2	2	Negative
817	2	44		SAN LORENZO	1	1	4	2					2	2	2	Negative
661	2		75	ASUNCION	2	2		2	2				2	1	2	Negative
816	2	39		CAPIATA	2	1	3	2					2	2	2	Negative
814	1	38		SAN LORENZO	1	1	4	2					2	2	2	Negative
623	1		69	ÑEMBY	2	2		2	2				2	1	2	Negative
621	1	33		ÑEMBY	2	1	3	2			2	2	2	2	2	Negative
719	2		67	CNEL OVIEDO	2	2		2	2				2	1	2	Negative
714	2		70	CNEL OVIEDO	2	1	6	1	2				2	2	2	Negative
806	2	57		SAN LORENZO	1	1	8	2					2	1	2	Negative
581	1		64	LAMBARE	2	2		2	2				2	2	2	Negative
712	2		60	CNEL OVIEDO	2	1	6	2	2				2	1	2	Negative
812	2		71	SAN LORENZO	2	1	2	2	2				2	2	2	Negative
574	1		74	ASUNCION	2	1	7	2	2				2	1	2	Negative
619	1	24		ÑEMBY	2	1	2	2			2	2	2	1	2	Negative
815	2		86	SAN LORENZO	2	2		2	2				2	2	2	Negative
577	1		80	ASUNCION	2	2		2	2				2	2	2	Negative
713	1		64	CNEL OVIEDO	2	1	4	2	2				2	1	2	Negative
618	1	49		ÑEMBY	2	1	3	1			2	2	2	1	2	Negative
733	2	13		CNEL OVIEDO	2	1	4	2					2	1	2	Negative
818	1	48		LIMPIO	1	2		2					2	2	2	Negative
734	2	23		CNEL OVIEDO	1	1	4	2					2	2	2	Negative
593	2		71	CAPIATA	2	1	3	1	2				2	2	2	Negative
651	1		64	ASUNCION	2	1	2	2	2				2	2	2	Negative
732	2		65	CNEL OVIEDO	2	1	5	2	2				2	2	2	Negative
808	2	40		SAN LORENZO	2	1	4	2					2	2	2	Negative
721	2		60	CNEL OVIEDO	2	1	2	2	2				2	1	2	Negative
730	1	6		CNEL OVIEDO	1	1	4	2					2	2	2	Negative
657	1		79	ITAUGUA	2	2		2	1	2			2	2	2	Negative
579	1		60	ASUNCION	2	1	3	2	2				2	2	2	Negative
580	1		79	ASUNCION	2	2		1	2				2	2	2	Negative
720	2		68	CNEL OVIEDO	2	1	2	2	2				2	2	2	Negative
566	1		64	ASUNCION	2	1	3	2	2				2	2	2	Negative
738	1	9		CNEL OVIEDO	2	1	3	2					2	2	2	Negative
856	2		62	ASUNCION	2	1	6	2	2				2	2	2	Negative
807	2		64	SAN LORENZO	2	2		2	2				2	2	2	Negative
591	2		73	ASUNCION	2	2		2	2				2	2	2	Negative
567	2		79	ASUNCION	2	2		2	2				1	2	2	Negative
607	1	26		ASUNCION	1	1	2	2			2	2	2	1	2	Negative
570	1		80	ASUNCION	2	1	3	1	2				2	2	2	Negative
585	1		69	ASUNCION	2	2		1	2				2	2	2	Negative
653	1		81	ASUNCION	2	2		2	2				2	2	2	Negative
594	2		75	ASUNCION	2	2		2	2				2	1	2	Negative
731	2	15		CNEL OVIEDO	1	1	3	2					2	2	2	Negative
588	2		75	ASUNCION	2	2		2	2				2	2	2	Negative
584	1		71	ASUNCION	2	1	2	2	2				2	2	2	Negative
811	2		73	SAN LORENZO	2	1	5	2	2				2	2	2	Negative
624	1		63	ÑEMBY	2	1	5	2	2				2	2	2	Negative
824	2	50		SAN LORENZO	2	1	6	2				1	2	1	2	S. pneumoniae	23F	SPN 23F
830	1	9		SAN LORENZO	1	1	5	2					2	1	2	S. pneumoniae	23F	SPN 23F
751	1	9		CNEL OVIEDO	2	1	5	2					2	2	2	S. pneumoniae	6A	SPN 6A
744	2		73	CNEL OVIEDO	2	2		2	2				2	1	2	Negative
742	2	24		CNEL OVIEDO	2	1	6	2					2	2	2	Negative
745	2	25		CNEL OVIEDO	1	1	7	2					2	2	2	Negative
746	1		64	CNEL OVIEDO	2	1	2	2	2				2	1	2	Negative
834	2		70	SAN LORENZO	2	2		2	2				2	2	2	Negative
825	1		78	SAN LORENZO	2	2		2	2				2	2	2	Negative
743	1	32		CNEL OVIEDO	2	1	3	2					2	1	2	Negative
831	1		85	SAN LORENZO	2	2		2	2				2	2	2	Negative
827	2		81	SAN LORENZO	2	2		2	2				2	2	2	Negative
828	2		61	SAN LORENZO	2	1	2	2	2				2	2	2	Negative
750	2	6		CNEL OVIEDO	1	1	3	2					2	1	2	Negative
833	2		63	CAPIATA	2	2		2	2				2	2	2	Negative
835	2		74	SAN LORENZO	2	2		2	2				2	2	2	Negative
753	2	9		CNEL OVIEDO	2	1	3	2					2	1	2	Negative
832	2		90	SAN LORENZO	2	2		2	2				2	2	2	Negative
752	2	25		CNEL OVIEDO	2	1	3	1					2	1	2	Negative
822	2		63	SAN LORENZO	2	1	4	1	2				2	2	2	Negative
749	1		77	CNEL OVIEDO	2	1	3	2	2				2	2	2	Negative
747	1		64	CNEL OVIEDO	2	1	2	2	2				2	2	2	Negative
821	1	17		ÑEMBY	1	1	9	1					2	2	2	Negative
741	2	16		CNEL OVIEDO	1	1	8	1					2	1	2	Negative
740	1	11		CNEL OVIEDO	2	1	8	2					2	1	2	Negative
748	1	36		CNEL OVIEDO	2	1	4	2					2	1	2	Negative
823	1		61	SAN LORENZO	2	1	4	2	2				2	2	2	Negative
829	2	40		SAN LORENZO	2	1	3	1					1	2	2	Negative
826	2		65	SAN LORENZO	2	1	2	2	2				2	2	2	Negative
773	1	54		CNEL OVIEDO	2	1	3	1					2	1	1	S. pneumoniae	6B	SPN 6B
787	1	24		CNEL OVIEDO	1	1	6	2					2	2	2	S. pneumoniae	11A	SPN 11A
789	1	50		CNEL OVIEDO	1	1	4	2					2	1	2	S. pneumoniae	19F	SPN 19F
862	2	42		CAPIATA	1	1	6	2					2	2	2	S. pneumoniae	14	SPN 14
861	1	57		CAPIATA	2	1	6	2					2	2	2	S. pneumoniae	14	SPN 14
665	2	828		ASUNCION	2	1	3	2					2	1	2	S. pneumoniae	6B	SPN 6B
759	1	11		CNEL OVIEDO	2	1	3	2				1	2	2	2	S. pneumoniae	23F	SPN 23F
778	1	13		CNEL OVIEDO	2	1	4	2					2	2	2	S. pneumoniae	6B	SPN 6B
772	1	25		CNEL OVIEDO	2	1	3	2					2	2	2	S. pneumoniae	22F	SPN 22F
768	2	31		CNEL OVIEDO	2	1	7	1					2	1	2	Negative
609	2		60	SAN LORENZO	2	1	2	2	2				2	2	2	Negative
756	2		77	CNEL OVIEDO	2	1	5	1	1	10			2	2	2	Negative
939	1		69	FDO DE LA MORA	2	1	5	2	2				2	2	2	Negative
784	1	13		CNEL OVIEDO	2	1	4	1					2	2	2	Negative
758	1	49		CNEL OVIEDO	2	2		2					2	2	2	Negative
864	2		69	SAN LORENZO	2	2		2	2				2	2	2	Negative
783	1		69	CNEL OVIEDO	2	1	3	2	2				2	1	2	Negative
776	1	12		CNEL OVIEDO	2	1	9	2					2	1	1	Negative
762	2		61	CNEL OVIEDO	2	1	2	2	2				2	2	2	Negative
671	2		68	ASUNCION	2	1	3	2	2				2	2	2	Negative
755	2	36		CNEL OVIEDO	2	1	3	1					2	1	2	Negative
763	1		63	CNEL OVIEDO	2	1	2	2	2				2	2	2	Negative
686	1	53		LUQUE	2	1	2	2			2	1	1	1	2	Negative
774	1		79	CNEL OVIEDO	2	2		2	2				2	2	2	Negative
770	2	16		CNEL OVIEDO	2	1	2	2					2	2	2	Negative
933	2		61	SAN LORENZO	2	1	9	2	2				2	2	2	Negative
781	1	48		CNEL OVIEDO	1	1	6	2			1		2	1	2	Negative
775	1		79	CNEL OVIEDO	2	1	3	2	2				2	1	2	Negative
687	2		65	SAN LORENZO	2	2		2	2				2	2	1	Negative
858	2		77	SAN LORENZO	2	2		2	2				2	2	2	Negative
769	2	43		CNEL OVIEDO	1	1	4	2					2	2	2	Negative
667	2		67	ASUNCION	2	1	3	1	2				2	2	2	Negative
935	1		64	SAN LORENZO	2	1	10	2	2				2	2	2	Negative
782	2		74	CNEL OVIEDO	2	2		2	2				2	2	2	Negative
678	1	780		CAPIATA	2	1	2	1	yes	15			2	2	2	Negative
937	2		61	SAN LORENZO	2	2		1	1	5			2	2	2	Negative
932	1		60	CAAGUAZU	2	1	5	2	1	10			2	2	2	Negative
754	1		73	CNEL OVIEDO	2	2		2	2				2	2	2	Negative
679	2		67	FDO DE LA MORA	2	2		2	2				2	2	2	Negative
859	2		77	SAN LORENZO	2	1	2	2	2				2	2	2	Negative
779	2		67	CNEL OVIEDO	2	1	5	1	2				2	2	2	Negative
767	2		77	CNEL OVIEDO	2	2		2	2				2	2	2	Negative
669	2		69	CAPIATA	2	2		2	2				2	2	2	Negative
761	2	48		CNEL OVIEDO	1	2		1					2	2	2	Negative
865	1		66	SAN LORENZO	2	1	3	1	1	40			2	2	2	Negative
936	2		72	LUQUE	2	1	6	1	2				2	2	2	Negative
860	2		69	CAPIATA	2	2		2	2				2	1	2	Negative
668	2		71	LOMA PYTA	2	2		2	2				2	2	2	Negative
771	2		77	CNEL OVIEDO	2	1	5	1	2				2	2	2	Negative
677	2		77	MRA	2	2		2	2				2	1	1	Negative
766	2		79	CNEL OVIEDO	2	2		2	2				2	2	2	Negative
625	1		74	ASUNCION	2	1	5	2	2				1	2	2	Negative
595	2		60	ASUNCION	2	2		2	2				1	2	2	Negative
777	2	51		CNEL OVIEDO	1	1	7	1					2	1	2	Negative
673	1	876		LUQUE	2	1	4	1	yes	3			2	2	2	Negative
780	2		73	CNEL OVIEDO	2	2		2	2				2	2	2	Negative
663	2		71	ASUNCION	2	2		2	2				2	2	2	Negative
790	1	29		CNEL OVIEDO	2	1	3	1					2	2	2	Negative
757	2	12		CNEL OVIEDO	1	1	8	1					2	2	2	Negative
682	2		66	SAN LORENZO	2	2		1	2				2	2	2	Negative
863	2		82	SAN LORENZO	2	2		2	2				2	2	2	Negative
788	2		78	CNEL OVIEDO	2	1	4	2	2				2	1	2	Negative
664	2		73	ASUNCION	2	2		1	2				2	2	2	Negative
684	1	744		SAN LORENZO	2	1	1	1	yes	6			2	2	2	Negative
934	1		61	CAPIATA	2	1	4	1	2				2	2	2	Negative
938	2		65	FDO DE LA MORA	2	1	5	2	2				2	2	2	Negative
765	2	25		CNEL OVIEDO	2	1	3	2					2	1	2	Negative
685	1		79	SAN LORENZO	2	2		2	2				2	2	2	Negative
680	2		72	ASUNCION	2	2		1	2				2	1	2	Negative
764	1	32		CNEL OVIEDO	1	1	4	2					2	2	2	Negative
670	2		68	ASUNCION	2	1	2	2	2				2	2	2	Negative
890	2		83	CNEL OVIEDO	2	2		2	2				2	1	2	S. pneumoniae	14	SPN 14
881	1	37		ÑEMBY	1	1	5	2					2	2	2	S. pneumoniae	23F	SPN 23F
785	2	33		CNEL OVIEDO	1	1	7	2					2	2	2	S. pneumoniae	NT	SPN NT
876	1	28		SAN LORENZO	2	1	5	1					2	2	2	S. pneumoniae	23F	SPN 23F
971	1		74	SAN LORENZO	2	2		1	2				2	2	2	Negative
1050	2		76	SAN LORENZO	2	2		2	2				2	1	2	Negative
841	2		69	FDO DE LA MORA	2	2		1	2				2	2	1	Negative
984	2		68	SAN LORENZO	2	2		2	2				2	2	2	Negative
837	2		70	ASUNCION	2	1	2	2	2				2	1	2	Negative
839	1		73	LUQUE	2	1	5	2	2				2	1	2	Negative
979	2		70	CNEL OVIEDO	2	1	5	1	2				2	2	2	Negative
849	2		63	ASUNCION	2	1	3	2	2				2	1	2	Negative
845	2		66	ASUNCION	2	1	7	2	2				2	2	2	Negative
879	2		73	SAN LORENZO	2	1	5	2	2				2	2	2	Negative
801	2		72	MRA	2	1	2	2	2				2	2	2	Negative
886	1		68	CNEL OVIEDO	2	2		1	1	4			2	1	2	Negative
794	1		71	LIMPIO	2	1	2	2	2				2	2	2	Negative
893	2	36		CNEL OVIEDO	2	2		1					2	2	2	Negative
836	2		77	ASUNCION	2	1	2	2	2				2	2	2	Negative
842	2		61	VILLA ELISA	2	2		1	2				2	2	2	Negative
962	1		78	SAN LORENZO	2	1	2	2	2				2	2	2	Negative
791	2		68	LIMPIO	2	1	6	2	2				2	1	2	Negative
1051	2		76	SAN LORENZO	2	1	2	2	2				2	1	2	Negative
882	1		69	SAN LORENZO	2	1	5	2	2				2	2	2	Negative
793	2		65	ASUNCION	2	1	2	2	2				2	2	1	Negative
978	1		70	CNEL OVIEDO	2	1	4	1	1	3			2	1	2	Negative
981	2		75	SAN LORENZO	2	2		2	1	3			2	2	2	Negative
878	1	43		SAN LORENZO	1	1	5	2					2	2	2	Negative
889	2		65	CNEL OVIEDO	2	2		2	2				2	2	2	Negative
840	2		67	ASUNCION	2	1	9	1	2				2	2	1	Negative
847	2		67	ÑEMBY	2	1	7	2	2				2	2	2	Negative
885	2	27		CNEL OVIEDO	2	1	3	1			2		2	1	2	Negative
884	1	54		CNEL OVIEDO	1	1	7	1			1	2	2	2	2	Negative
976	1	29		CNEL OVIEDO	1	1	13	2					2	1	2	Negative
894	1		71	CNEL OVIEDO	2	1	2	2	2				2	1	2	Negative
883	2		78	ASUNCION	2	2		2	2				2	2	2	Negative
985	1	36		SAN LORENZO	2	1	5	2					1	1	2	Negative
973	2	48		CNEL OVIEDO	2	1	3	2					2	2	2	Negative
941	2		65	SAN LORENZO	2	1	4	1	2				2	2	2	Negative
1052	2		76	MRA	2	1	2	2	2				2	1	2	Negative
977	2		63	CNEL OVIEDO	2	2		2	2				2	2	2	Negative
895	2	45		CNEL OVIEDO	1	1	4	2					2	2	2	Negative
975	2		76	CNEL OVIEDO	2	1	3	2	2				2	2	2	Negative
880	1		67	SAN LORENZO	2	1	9	2	2				2	2	2	Negative
804	2		82	ASUNCION	2	2		2	2				2	2	2	Negative
838	2		63	ASUNCION	2	1	5	2	2				2	2	1	Negative
940	1		74	ÑEMBY	2	1	5	2	2				2	2	2	Negative
983	1		71	SAN LORENZO	2	2		2	2				2	2	2	Negative
800	2		79	ASUNCION	2	2		2	2				2	2	2	Negative
980	1		72	SAN LORENZO	2	1	4	2	2				2	2	2	Negative
805	2		91	SAN LORENZO	2	1	3	2	2				2	1	2	Negative
896	2	48		CNEL OVIEDO	2	1	4	2					2	2	2	Negative
846	2		78	LUQUE	2	2		1	2				2	2	2	Negative
786	2		70	CNEL OVIEDO	2	1	3	2	2				2	2	2	Negative
844	2		66	SAN LORENZO	2	2		2	2				2	1	1	Negative
850	2		77	ASUNCION	2	1	2	2	2				2	2	2	Negative
887	1	48		CNEL OVIEDO	2	1	3	2			1		2	1	2	Negative
1049	2		69	CNEL OVIEDO	2	1	3	1	2			1	2	1	2	Negative
792	2		74	LIMPIO	2	2		1	2				2	2	2	Negative
888	1		62	CNEL OVIEDO	2	1	2	2	2				2	2	2	Negative
974	1		83	CNEL OVIEDO	2	1	2	2	2				2	2	2	Negative
843	2		69	ASUNCION	2	1	4	2	2				2	2	2	Negative
972	1		79	CNEL OVIEDO	2	2		2	2				2	2	2	Negative
796	2		65	LUQUE	2	1	5	2	2				2	2	2	Negative
891	2	38		SAN LORENZO	2	1	3	2					2	1	2	Negative
877	1		64	SAN LORENZO	2	1	5	1	1	50			2	2	2	Negative
795	2		75	LIMPIO	2	1	3	2	2				2	2	2	Negative
892	1	40		SAN LORENZO	2	1	3	1					2	1	2	Negative
802	2		77	ASUNCION	2	1	2	1	2				2	2	1	Negative
797	2		93	ASUNCION	2	1	4	2	2				2	2	2	Negative
986	1	44		SAN LORENZO	1	2		1					2	1	2	Negative
982	2		65	SAN LORENZO	2	2		2	2				2	2	2	Negative
848	1		62	TOBATI	2	1	2	2	2				1	2	2	Negative
803	2		66	LIMPIO	2	2		2	2				2	2	2	Negative
549	2	40		LUQUE	2	1	6	1			2		2	1	2	S. pneumoniae	6B	SPN 6B
871	2		63	MRA	2	1	3	2	2				2	2	2	S. pneumoniae	19F	SPN 19F
546	2		66	SAN LORENZO	2	2		2	2				2	1	2	S. pneumoniae	15F	SPN 15F
556	2		78	SAN LORENZO	2	2		2	2				2	2	2	S. pneumoniae	6A	SPN 6A
547	2		66	SAN LORENZO	2	2		2	2				2	1	2	S. pneumoniae	16F	SPN 16F
548	2		70	CAAGUAZU	2	2		2	2				2	2	2	S. pneumoniae	16F	SPN 16F
555	2		70	SAN LORENZO	2	1	7	2	2				2	1	2	S. pneumoniae	6B	SPN 6B
914	2	37		CNEL OVIEDO	2	1	4	1					2	1	2	S. pneumoniae	14	SPN 14
917	2		61	CNEL OVIEDO	2	1	3	1	1	15			2	1	2	Negative
553	2		64	SAN LORENZO	2	1	4	1	2				2	2	2	Negative
992	2		75	MRA	2	1	3	2	2				2	2	2	Negative
565	2		66	SAN LORENZO	2	1	3	1	2				2	2	2	Negative
875	2		71	MRA	2	1	6	2	2				2	1	2	Negative
564	2		75	SAN LORENZO	2	2		2	2				2	2	2	Negative
562	1		83	SAN LORENZO	2	2		2	2				2	2	2	Negative
560	1		80	SAN LORENZO	2	1	2	2	2				2	2	2	Negative
868	2		78	ASUNCION	2	2		2	2				2	2	2	Negative
851	2		67	GUARAMBARE	2	1	5	2	2				2	2	2	Negative
1000	1		70	ITA	2	2		2	2				2	1	2	Negative
552	2		62	SAN LORENZO	2	1	4	2	2				2	2	2	Negative
908	2		61	CNEL OVIEDO	2	1	2	1	2				2	2	2	Negative
550	1	51		SAN LORENZO	2	1	3	2				1	2	2	2	Negative
873	2		63	ASUNCION	2	1	7	2	2				2	2	2	Negative
551	1		62	SAN LORENZO	2	1	2	2	2				2	2	2	Negative
855	2		61	LUQUE	2	1	5	1	2				2	2	2	Negative
900	2		64	CNEL OVIEDO	2	1	2	2	2				2	2	2	Negative
872	1		61	MRA	2	1	4	2	2				2	2	2	Negative
969	2	57		SAN LORENZO	1	1	4	2				1	2	1	2	Negative
557	2		74	SAN LORENZO	2	2		1	2				2	2	2	Negative
899	1		63	CNEL OVIEDO	2	2		2	2				2	1	1	Negative
907	2		65	CNEL OVIEDO	2	1	2	2	2				2	2	2	Negative
1001	1		62	ASUNCION	2	1	3	2	2				2	2	2	Negative
915	1	51		CNEL OVIEDO	1	2		2					2	1	2	Negative
965	2		62	SAN LORENZO	2	1	2	2	2				2	2	2	Negative
898	2		68	CNEL OVIEDO	2	1	4	2	2				2	2	2	Negative
996	2		66	LOMA PYTA	2	1	2	1	2				2	2	2	Negative
874	2		68	FDO DE LA MORA	2	1	5	1	2				2	2	2	Negative
561	2		75	SAN LORENZO	2	2		2	2				2	2	2	Negative
910	1	49		CNEL OVIEDO	1	1	5	2				1	2	1	2	Negative
995	2		63	ASUNCION	2	2		2	2				2	2	2	Negative
854	1		64	ASUNCION	2	1	3	2	2				2	2	2	Negative
994	2		63	LOMA PYTA	2	1	3	2	2				2	2	2	Negative
909	1		78	CNEL OVIEDO	2	1	3	2	2				2	1	2	Negative
905	1		66	CNEL OVIEDO	2	2		2	2				2	2	1	Negative
897	2		60	CNEL OVIEDO	2	1	2	2	2				2	2	2	Negative
554	2		61	SAN LORENZO	2	2		2	2				2	2	2	Negative
852	2		71	FDO DE LA MORA	2	1	9	2	2				2	1	2	Negative
998	2		60	SAN LORENZO	2	1	6	1	2				2	2	2	Negative
563	2		68	SAN LORENZO	2	2		2	2				2	2	2	Negative
870	1		67	MRA	2	2		2	2				2	2	2	Negative
968	1	41		LUQUE	1	1	6	1				1	2	2	2	Negative
901	1		74	CNEL OVIEDO	2	1	4	2	2				2	1	2	Negative
916	2		62	CNEL OVIEDO	2	2		2	2				2	1	2	Negative
997	1		62	SAN LORENZO	2	1	6	1	1	5			2	2	2	Negative
903	1		63	CNEL OVIEDO	2	1	2	2	2				2	2	2	Negative
853	2		63	MRA	2	1	5	1	2				2	2	2	Negative
559	2		74	SAN LORENZO	2	2		2	2				2	2	2	Negative
904	2		70	CNEL OVIEDO	2	1	2	2	2				2	2	2	Negative
993	2		75	ASUNCION	2	1	8	1	2				2	2	2	Negative
869	2		66	YPANE	2	1	12	1	2				2	2	2	Negative
911	2	44		CNEL OVIEDO	2	2		2					2	1	2	Negative
906	2		66	CNEL OVIEDO	2	1	2	2	2				2	2	2	Negative
558	1		78	SAN LORENZO	2	1	4	2	2				2	2	2	Negative
902	1		67	CNEL OVIEDO	2	2		2	2				2	2	2	Negative
999	1		82	ASUNCION	2	2		2	2				2	1	2	Negative
866	1		68	MRA	2	1	2	1	1	7			2	2	2	Negative
912	1	55		CNEL OVIEDO	2	2		2				1	2	1	2	Negative
913	1		68	CNEL OVIEDO	2	2		2	2				2	1	2	Negative
867	2		73	LUQUE	2	1	2	2	2				2	2	2	Negative
919	2	51		CNEL OVIEDO	1	1	8	2					2	1	1	S. pneumoniae	6B	SPN 6B
1045	1		75	SAN PEDRO	2	1	6	2	2				2	2	2	S. pneumoniae	18A	SPN 18A
1007	2		68	FDO DE LA MORA	2	1	6	1	2				2	1	1	Negative
1010	2		63	LUQUE	2	1	3	2	2				2	2	2	Negative
1002	2		76	MRA	2	1	6	2	2				2	2	2	Negative
930	2		67	CNEL OVIEDO	2	1	11	2	2				2	2	2	Negative
1040	2		62	FDO DE LA MORA	2	2		2	2				2	2	2	Negative
1016	2		65	ASUNCION	2	1	2	2	2				2	2	2	Negative
1014	2		62	ASUNCION	2	2		2	2				2	2	2	Negative
1042	2		71	SAN LORENZO	2	1	2	2	2				2	2	2	Negative
1005	2		70	ASUNCION	2	2		2	2				2	2	2	Negative
1041	2		60	JAS	2	1	8	2	2				2	2	2	Negative
1006	2		63	SAN LORENZO	2	2		2	2				2	2	2	Negative
1021	2		88	ASUNCION	2	1	5	2	2				1	2	2	Negative
1033	2		63	AREGUA	2	1	2	2	2				2	2	2	Negative
1043	1		63	LUQUE	2	1	7	2	2				2	2	2	Negative
1046	2		74	CARAPEGUA	2	1	6	1	2				2	2	2	Negative
918	1		73	CNEL OVIEDO	2	2		2	1	2			2	1	2	Negative
1032	1		62	SAN LORENZO	2	1	3	2	2				2	2	2	Negative
1008	2		66	ASUNCION	2	1	4	2	2				2	2	2	Negative
1047	2		78	SAN LORENZO	2	1	3	2	2			1	2	1	2	Negative
1044	1		79	AREGUA	2	2		2	2				2	2	2	Negative
1013	2		61	ASUNCION	2	1	2	2	2				2	2	2	Negative
1034	2		75	SAN LORENZO	2	2		2	2				2	2	2	Negative
922	1		81	CNEL OVIEDO	2	2		2	2				2	2	2	Negative
1024	1		75	SAN LORENZO	2	1	4	2	2				2	2	2	Negative
1037	2		79	CAPIATA	2	1	7	1	1	4			2	1	2	Negative
923	1	48		CNEL OVIEDO	2	2		2				1	2	1	2	Negative
928	2		69	CNEL OVIEDO	2	1	2	2	2				2	2	2	Negative
1022	2		68	LOMA GRANDE	2	2		2	2				2	1	2	Negative
1038	1		81	CAPIATA	2	1	6	2	2				2	2	2	Negative
1011	2		61	ASUNCION	2	1	3	2	2				2	2	2	Negative
925	2		65	CNEL OVIEDO	2	1	2	2	2				2	2	2	Negative
1018	1		71	ASUNCION	2	1	5	2	2				2	2	2	Negative
920	1		83	CNEL OVIEDO	2	2		2	2				2	2	2	Negative
1003	2		73	ASUNCION	2	1	4	2	2				2	2	2	Negative
1012	2		72	ASUNCION	2	1	2	2	2				2	2	2	Negative
1017	2		66	ASUNCION	2	2		2	2				2	2	2	Negative
1036	2		94	SAN LORENZO	2	1	6	2	2				2	2	2	Negative
921	2		65	CNEL OVIEDO	2	1	2	2	2				2	2	2	Negative
924	1		64	CNEL OVIEDO	2	2		2	2				2	1	2	Negative
1015	2		62	ITAUGUA	2	1	6	2	2				2	2	2	Negative
929	2		76	CNEL OVIEDO	2	1	9	2	2				2	1	1	Negative
931	1		76	CNEL OVIEDO	2	1	3	2	2				2	2	2	Negative
1019	2		69	ASUNCION	2	1	7	2	2				2	2	1	Negative
1023	2		65	ASUNCION	2	1	3	2	2				2	2	2	Negative
1035	2		79	SAN LORENZO	2	1	2	2	2				2	2	2	Negative
987	2		62	SAN LORENZO	2	1	4	2	2				2	2	2	Negative
927	2	54		CNEL OVIEDO	2	1	4	2				1	1	1	1	Negative
926	1	49		CNEL OVIEDO	2	1	3	2				1	2	2	2	Negative
1039	2		77	SAN LORENZO	2	2		2	2				2	2	2	Negative
1020	2		68	ASUNCION	2	1	4	1	2				2	2	2	Negative
1004	2		77	SAN LORENZO	2	1	4	2	2				2	2	2	Negative
1009	2		64	MRA	2	1	3	2	2				2	2	2	Negative
626	2		61	SAN LORENZO	2	2		2	2				2	2	2	S. pneumoniae	6B	SPN 6B
1025	2		65	LOMA PYTA	2	2		2	1	15			2	1	2	Negative
1030	2		69	ASUNCION	2	1	6	2	2				2	1	2	Negative
1027	2		69	LUQUE	2	1	3	2	2				2	2	2	Negative
1029	2		73	ASUNCION	2	1	2	2	1	40			2	2	2	Negative
627	1		68	SAN LORENZO	2	1	4	1	2				2	2	2	Negative
1028	2		67	ASUNCION	2	1	3	2	2				2	2	2	Negative
1026	2		77	ASUNCION	2	1	7	2	2				2	2	2	Negative
1073	1	996		LOMA PYTA	1	1	6	2				1	2	2	2	S. pneumoniae	15B	SPN 15B
1075	2		78	MRA	2	1	4	2	2			1	2	1	2	Negative
1096	1		74	ASUNCION	2	1	6	2	2				2	2	2	Negative
1076	2		74	LUQUE	2	1	3	2	2		2		2	2	2	Negative
1077	1		67	ASUNCION	2	2		2	2				2	2	2	Negative
1072	2		79	MRA	2	2		2	2				2	2	2	Negative
1079	2		79	ASUNCION	2	2		2	2				2	2	2	Negative
1078	2		70	LIMPIO	2	1	5	2	2			1	2	1	2	Negative
1080	2		64	ASUNCION	2	1	3	1	2				2	1	2	Negative
1074	2		75	MRA	2	1	4	2	2				2	2	2	Negative
1129	1		61	SAN LORENZO	2	1	2	2	1	40			2	2	2	S. pneumoniae	35F	SPN 35F
1070	2		71	SAN PEDRO	2	2		2	2				2	2	2	Negative
1090	2		68	ASUNCION	2	1	2	2	2				2	2	2	Negative
1092	2		72	ASUNCION	2	2		2	2				2	2	2	Negative
1127	1		64	SAN LORENZO	2	1	3	2	2				2	2	2	Negative
1065	2		69	SAN LORENZO	2	1	4	2	2				2	2	2	Negative
1093	2		82	ASUNCION	2	1	2	2	2				2	2	2	Negative
1063	2		61	SAN LORENZO	2	2		2	2				2	1	2	Negative
1067	1		70	SAN LORENZO	2	2		2	2				2	1	2	Negative
1124	2		67	SAN LORENZO	2	1	4	2	2				2	2	2	Negative
1064	1		64	SAN LORENZO	2	1	2	2	2				2	2	2	Negative
1086	1		73	MRA	2	1	2	1	2				1	1	2	Negative
1083	2		71	ASUNCION	2	1	5	2	2				2	1	1	Negative
1123	1		60	SAN LORENZO	2	1	3	2	2				2	2	2	Negative
1068	1		66	LUQUE	2	1	6	2	2				2	2	2	Negative
1084	2		62	ASUNCION	2	1	2	1	1	5			2	2	1	Negative
1088	2		71	LIMPIO	2	1	2	1	2				2	2	2	Negative
1085	2		65	MRA	2	1	5	2	2				2	2	1	Negative
1122	2		78	SAN LORENZO	2	1	2	2	2				2	1	2	Negative
1128	1		64	SAN LORENZO	2	1	3	2	2				2	2	2	Negative
1081	2		64	LOMA GRANDE	2	1	4	2	2		2		2	1	2	Negative
1069	2		81	ITA	2	1	5	2	2				2	2	2	Negative
1091	2		67	ASUNCION	2	2		2	2				2	1	2	Negative
1126	2		77	SAN LORENZO	2	1	7	2	2				2	2	2	Negative
1089	2		69	ASUNCION	2	2		2	2				2	2	2	Negative
1125	1		61	SAN LORENZO	2	2		2	1	15			2	2	2	Negative
1087	2		70	ASUNCION	2	1	4	2	2				2	1	2	Negative
1110	1		82	GRAL AQUINO	2	1	3	2	2				2	2	2	Negative
1138	2		61	SAN LORENZO	2	1	6	2	2				2	2	2	Negative
1135	2		74	SAN LORENZO	2	1	2	2	2				2	2	2	Negative
1139	2		73	CAPIATA	2	2		2	2				2	2	2	Negative
1137	1		62	SAN LORENZO	2	1	7	1	1	4			2	1	2	Negative
1095	2		61	ASUNCION	2	1	4	1	2				2	2	2	Negative
1132	2		74	CAPIATA	2	1	3	2	2				2	2	2	Negative
1109	2		78	SAN PEDRO	2	1	3	2	2				2	2	2	Negative
1130	2		76	SAN LORENZO	2	1	6	2	2				2	1	2	Negative
1134	2		76	SAN LORENZO	2	2		2	2				2	2	2	Negative
1140	1		71	SAN LORENZO	2	2		2	2				2	2	2	Negative
1094	2		72	ASUNCION	2	1	3	2	2				2	1	2	Negative
1136	1		64	SAN LORENZO	2	1	6	2	2				2	2	2	Negative
1133	1		81	CAPIATA	2	1	2	2	2				2	2	2	Negative
1111	2		65	MRA	2	1	3	2	2				2	2	2	Negative
1112	2		70	LUQUE	2	1	2	2	2				2	2	2	Negative
1131	2		62	SAN LORENZO	2	2		2	2				2	2	2	Negative
1490	1	36		CDE	2	1	3	2			2	2	2	1	2	S. pneumoniae	6C	SPN 6C
1506	2	12		CDE	2	1	3	2			2	2	2	1	2	S. pneumoniae	15A	SPN 15A
1505	2	47		CDE	2	1	3	1			2	2	2	2	2	S. pneumoniae	4	SPN 4
1503	2	38		CDE	1	1	4	1			2	2	2	2	2	S. pneumoniae	23B	SPN 23B
1507	2	24		CDE	2	1	3	2			2	2	2	2	2	S. pneumoniae	6C	SPN 6C
1500	1	8		CDE	2	1	5	1			2	2	2	1	2	S. pneumoniae	16F	SPN 16F
1496	1		62	CDE	2	2		1	1	5			2	1	1	S. pneumoniae	23F	SPN 23F
1489	2	29		CDE	2	1	4	1			2	2	1	1	2	S. pneumoniae	13	SPN 13
1499	2	14		CDE	2	1	4	2			2	2	2	1	2	S. pneumoniae	11A	SPN 11A
1504	1	18		CDE	1	1	4	1			2	2	2	1	2	S. pneumoniae	4	SPN 4
1502	1	38		CDE	1	1	5	2			2	2	2	1	2	S. pneumoniae	13	SPN 13
1481	2	24		CDE	1	1	4	2					2	1	2	Negative
1486	1	31		CDE	1	1	4	2			2	2	2	1	2	Negative
1493	2		66	CDE	2	1	8	2	2				2	2	2	Negative
1483	2		71	CDE	2	1	8	2	2				2	2	2	Negative
1488	1		81	CDE	2	1	7	2	2				2	2	2	Negative
1495	2		63	CDE	2	1	9	2	2				2	2	2	Negative
1487	1	52		CDE	1	1	7	2			2	2	2	1	2	Negative
1491	1		68	CDE	2	2		2	2				2	2	2	Negative
1484	1		61	CDE	2	1	6	2	2				2	2	2	Negative
1492	2		74	CDE	2	2		2	2				2	2	2	Negative
1501	2		70	CDE	2	2		2	2				2	2	2	Negative
1482	1		79	CDE	2	1	8	2	2				2	2	2	Negative
1494	2		86	CDE	2	2		2	2				2	2	2	Negative
1498	2		67	CDE	2	1	5	2	2				2	1	2	Negative
1485	2		69	CDE	2	1	3	1	1	3			2	2	2	Negative
1497	1		79	CDE	2	1	5	2	2				2	2	2	Negative
439	2		68	LUQUE	2	1	7	2	2				2	2	2	S. pneumoniae	15C	SPN 15C
434	1		66	SAN LORENZO	2	1	2	2	2				2	2	2	S. pneumoniae	6A	SPN 6A
440	2		73	LUQUE	2	2		2	2				2	1	2	S. pneumoniae	15B	SPN 15B
430	1		64	SAN LORENZO	2	1	4	2	2				2	2	2	Negative
1151	1		66	CNEL OVIEDO	2	1	2	2	2				2	1	2	Negative
438	2		64	SAN LORENZO	2	1	5	1	2				2	2	2	Negative
1146	2		75	ASUNCION	2	1	6	1	2				2	2	2	Negative
436	2		75	SAN LORENZO	2	1	8	1	2				2	1	2	Negative
1158	1	45		CNEL OVIEDO	2	1	4	1					2	1	2	Negative
431	2		63	LOMA PYTA	2	2		2	2				2	1	2	Negative
1148	2	54		CNEL OVIEDO	1	1	4	1					2	2	2	Negative
1155	2		63	CNEL OVIEDO	2	1	3	2	2				2	2	2	Negative
437	2		62	SAN LORENZO	2	1	2	2	2				2	2	2	Negative
1157	1		82	CNEL OVIEDO	2	1	2	2	2				2	2	2	Negative
428	1		73	SAN LORENZO	2	2		2	2				2	2	2	Negative
1156	2		69	CNEL OVIEDO	2	1	3	2	2				2	1	2	Negative
427	1		68	SAN LORENZO	2	1	2	1	1	10			2	1	2	Negative
433	2		78	ÑEMBY	2	1	2	2	2				2	2	2	Negative
1159	2		81	CNEL OVIEDO	2	2		2	2				2	2	1	Negative
1149	2	48		CNEL OVIEDO	2	1	3	1				1	2	1	2	Negative
423	2		69	SAN LORENZO	2	1	7	2	2				2	2	2	Negative
432	2		60	CAPIATA	2	1	3	2	2				2	2	2	Negative
429	1		68	CAPIATA	2	1	8	1	1	3			2	2	2	Negative
1147	2	43		CNEL OVIEDO	2	1	3	2				1	2	1	2	Negative
1150	1		74	CNEL OVIEDO	2	2		2	2				2	1	2	Negative
426	2		69	SAN LORENZO	2	2		2	2				2	2	2	Negative
424	1		61	CAPIATA	2	2		1	2				2	2	2	Negative
422	1		62	SAN LORENZO	2	1	7	2	2				2	2	2	Negative
425	1		81	SAN LORENZO	2	2		1	1	3			2	2	2	Negative
1153	1		82	CNEL OVIEDO	2	1	6	1	2				2	2	2	Negative
435	1		77	SAN LORENZO	2	2		2	2				2	2	2	Negative
1152	2		66	CNEL OVIEDO	2	1	2	2	2				2	1	2	Negative
1175	2	59		CNEL OVIEDO	2	1	4	2				1	2	1	2	S. pneumoniae	19F	SPN 19F
1162	2	51		CNEL OVIEDO	1	1	7	2				1	2	2	2	S. pneumoniae	11A	SPN 11A
1176	2	54		CNEL OVIEDO	2	1	3	2				1	2	2	2	S. pneumoniae	4	SPN 4
1161	1	48		CNEL OVIEDO	2	1	4	2					2	1	2	S. pneumoniae	14	SPN 14
1099	2		67	SAN LORENZO	2	1	4	2	2				2	2	2	S. pneumoniae	16F	SPN 16F
1106	1		75	SAN LORENZO	2	2		2	2				2	2	2	Negative
1170	2		67	CNEL OVIEDO	2	2		2	2				2	2	2	Negative
1160	1		87	CNEL OVIEDO	2	2		2	2				2	2	2	Negative
1164	2		80	CNEL OVIEDO	2	1	3	2	2				2	2	2	Negative
1182	2	48		CNEL OVIEDO	1	1	4	2				1	2	2	2	Negative
1104	1		63	PTO CASADO	2	1	4	2	2				2	2	2	Negative
1165	1		72	CNEL OVIEDO	2	1	4	2	2				2	2	2	Negative
1097	2		64	ARROYOS Y ESTEROS	2	1	6	2	2				2	1	2	Negative
1169	1		65	CNEL OVIEDO	2	1	5	2	2				2	2	2	Negative
1107	1		86	LAMBARE	2	1	6	1	2				2	1	1	Negative
1115	2		72	ASUNCION	2	1	6	2	2				2	2	2	Negative
1103	2		67	ASUNCION	2	1	4	2	2				2	2	2	Negative
1114	2		63	LIMPIO	2	2		2	2				2	2	2	Negative
1105	1		80	AREGUA	2	2		2	2				2	2	2	Negative
1171	2		69	CNEL OVIEDO	2	2		2	2				2	2	2	Negative
1173	1	54		CNEL OVIEDO	1	1	7	2				1	2	2	2	Negative
1174	2		66	CNEL OVIEDO	2	1	4	2	2				2	2	2	Negative
1101	2		63	ASUNCION	2	1	3	2	2				2	2	2	Negative
1172	2		63	CNEL OVIEDO	2	2		2	2				2	2	2	Negative
1113	1		85	ITAUGUA	2	1	2	2	2				2	2	2	Negative
1167	1		80	CNEL OVIEDO	2	2		2	2				2	1	2	Negative
1100	1		72	LUQUE	2	1	3	2	2				2	2	2	Negative
1168	2	41		CNEL OVIEDO	2	1	6	2					2	2	2	Negative
1166	2	55		CNEL OVIEDO	1	1	4	2				1	2	1	2	Negative
1108	1		74	ASUNCION	2	1	4	2	2				2	2	2	Negative
1098	2		71	FDO DE LA MORA	2	1	5	2	2				2	2	2	Negative
1163	2		67	CNEL OVIEDO	2	2		2	2				2	1	2	Negative
1102	1		72	ASUNCION	2	1	6	2	2				2	2	2	Negative
1116	1		78	ZEBALLOS CUE	2	1	2	2	2				2	2	2	Negative
1186	2	58		CNEL OVIEDO	2	1	3	1				1	1	1	2	S. pneumoniae	15A	SPN 15A
1178	2	48		CNEL OVIEDO	2	1	5	2				1	2	1	2	S. pneumoniae	14	SPN 14
1060	2		73	LIMPIO	2	2		2	2				2	2	2	Negative
1120	2		84	SAN LORENZO	2	1	4	1	2				2	2	2	Negative
1121	2		81	LUQUE	2	1	5	2	2				1	2	2	Negative
1054	2		70	ASUNCION	2	2		2	2				2	2	2	Negative
1180	2		62	CNEL OVIEDO	2	1	3	1	2				2	1	2	Negative
1118	1		68	ASUNCION	2	1	6	2	2				2	2	2	Negative
1056	1		79	ASUNCION	2	1	3	2	2				2	1	2	Negative
1187	2		67	CNEL OVIEDO	2	1	4	2	2				2	1	2	Negative
1117	2		84	FDO DE LA MORA	2	2		2	2				2	2	2	Negative
1061	2		72	ASUNCION	2	1	4	2	2				2	1	2	Negative
1059	2		84	SAN LORENZO	2	2		2	2				2	2	2	Negative
1177	2		68	CNEL OVIEDO	2	2		2	2				2	2	2	Negative
1179	1		72	CNEL OVIEDO	2	2		2	2				2	2	2	Negative
1055	2		70	SAN LORENZO	2	1	3	2	2				2	2	2	Negative
1058	1		68	AREGUA	2	1	4	1	2				2	1	2	Negative
1183	1		73	CNEL OVIEDO	2	1	5	2	2				2	1	1	Negative
1181	2	47		CNEL OVIEDO	2	1	3	2				1	2	1	2	Negative
1184	2		65	CNEL OVIEDO	2	1	2	1	1	5			2	2	1	Negative
1185	1		65	CNEL OVIEDO	2	1	5	2	2				2	2	1	Negative
1057	2		73	ASUNCION	2	1	2	2	2				2	2	2	Negative
1053	1		65	ASUNCION	2	1	6	1	2				2	2	2	Negative
1119	2		62	ASUNCION	2	1	7	2	2				2	2	1	Negative
1188	2		69	CNEL OVIEDO	2	1	3	2	2				2	2	1	Negative
1195	1		74	ZEBALLOS CUE	2	1	4	1	1	6			2	2	2	Negative
1197	1		62	SAN LORENZO	2	1	2	2	2				2	2	2	Negative
1199	1		73	LIMPIO	2	1	3	1	1	3			2	2	2	Negative
1198	2		64	LIMPIO	2	2		2	2				2	2	2	Negative
1196	1		74	FDO DE LA MORA	2	1	20	1	2				2	2	2	Negative
1189	2		80	CNEL OVIEDO	2	1	4	1	2				2	2	2	Negative
1219	2	12		PJC	2	1	5	2					2	2	2	S. pneumoniae	19F	SPN 19F
1216	2	13		PJC	2	1	3	2					2	2	2	S. pneumoniae	15B	SPN 15B
1218	2	17		PJC	2	1	3	1					2	2	2	S. pneumoniae	19F	SPN 19F
1222	1	36		PJC	2	2		2					2	2	2	S. pneumoniae	15B	SPN 15B
1335	2		73	ASUNCION	2	1	5	2	2				2	2	2	S. pneumoniae	34	SPN 34
1231	1	19		PJC	2	1	3	2					2	1	2	S. pneumoniae	NT	SPN NT
1223	1	6		PJC	2	1	5	1					2	1	2	S. pneumoniae	13	SPN 13
1334	2		68	CAPIATA	2	2		2	2				2	1	2	Negative
1337	2		72	JAS	2	2		2	2				2	2	2	Negative
1230	1	7		PJC	2	1	3	1					2	2	2	Negative
1224	2	14		PJC	1	1	7	2					2	2	2	Negative
1342	2		73	SAN LORENZO	2	1	9	1	2				2	2	2	Negative
1233	1	18		PJC	1	1	5	2					2	2	2	Negative
1235	1	31		PJC	2	1	3	2					2	1	2	Negative
1226	2	18		PJC	1	1	4	1					2	2	2	Negative
1225	1	52		PJC	1	1	5	2					2	2	2	Negative
1205	1		65	SAN LORENZO	2	2		2	2				2	2	2	Negative
1333	2		72	ASUNCION	2	1	5	1	2				2	1	1	Negative
1206	1		63	SAN LORENZO	2	2		1	1	2			2	2	2	Negative
1228	2	48		PJC	2	1	3	2					2	2	2	Negative
1331	2		78	ASUNCION	2	2		2	2				2	2	2	Negative
1340	2		71	ASUNCION	2	2		2	2				2	1	2	Negative
1220	1	12		PJC	1	1	6	2					2	2	2	Negative
1232	1		69	PJC	2	1	2	2	2				2	1	2	Negative
1330	1		79	CAPIATA	2	1	2	1	2				2	2	2	Negative
1208	2		62	SAN LORENZO	2	1	5	2	2				2	2	2	Negative
1341	2		63	ASUNCION	2	1	3	1	2				2	1	2	Negative
1234	2	32		PJC	2	1	3	2					2	1	2	Negative
1336	2		65	ASUNCION	2	1	5	1	2				2	2	2	Negative
1227	1	50		PJC	2	1	3	2					2	1	2	Negative
1344	2		68	ASUNCION	2	2		2	2				2	1	2	Negative
1339	2		71	ASUNCION	2	2		1	2				2	1	2	Negative
1338	2		69	ASUNCION	2	2		2	2				2	2	2	Negative
1207	1		60	SAN LORENZO	2	2		2	2				2	2	2	Negative
1329	2		63	ASUNCION	2	2		2	2				2	1	2	Negative
1343	1		83	FDO DE LA MORA	2	1	2	2	2				2	2	2	Negative
1332	2		72	ASUNCION	2	1	3	2	2				2	2	2	Negative
1328	2		72	ASUNCION	2	2		2	2				2	1	2	Negative
1229	1	42		PJC	1	1	4	2					2	2	2	Negative
1236	2		63	PJC	2	1	2	2	2				2	2	2	Negative
1246	1	10		PJC	1	1	3	1					2	2	2	S. pneumoniae	6B	SPN 6B
1240	2	10		PJC	1	1	8	2					2	2	2	S. pneumoniae	18B	SPN 18B
1250	1	16		PJC	1	1	5	2					2	2	2	S. pneumoniae	6B	SPN 6B
1352	2		69	ASUNCION	2	2		2	2				2	2	2	S. pneumoniae	6A	SPN 6A
1259	1	16		PJC	1	1	9	1					2	1	2	S. pneumoniae	6A	SPN 6A
1243	2	19		PJC	1	1	5	2					2	2	2	S. pneumoniae	35A	SPN 35A
1241	2	6		PJC	1	1	7	1					2	2	2	S. pneumoniae	15B	SPN 15B
1239	1	6		PJC	2	1	7	2					2	2	2	S. pneumoniae	6B	SPN 6B
1249	2	7		PJC	2	1	6	2					2	2	2	S. pneumoniae	6A	SPN 6A
1257	2		84	PJC	2	2		2	2				2	2	2	Negative
1346	1		73	SAN LORENZO	2	1	2	2	2				2	2	2	Negative
1256	1	48		PJC	2	2		2					2	2	2	Negative
1141	1		72	LIMPIO	2	2		2	2				2	2	1	Negative
1357	2		71	LUQUE	2	1	3	1	2				2	1	2	Negative
1349	1		72	YPANE	2	2		2	1	3			2	1	2	Negative
1351	2		67	FDO DE LA MORA	2	2		2	2				2	2	1	Negative
1358	1		66	SAN LORENZO	2	2		1	2				2	1	2	Negative
1248	1	6		PJC	2	1	3	2					2	2	2	Negative
1260	1	12		PJC	1	1	4	2					2	2	2	Negative
1261	1	22		PJC	2	1	4	2					2	1	2	Negative
1247	1	47		PJC	2	1	4	1					2	2	1	Negative
1251	2	50		PJC	1	1	6	2				1	2	1	2	Negative
1265	1	9		PJC	2	1	4	2					2	2	2	Negative
1266	1	9		PJC	2	1	3	2					2	2	2	Negative
1253	2	23		PJC	1	1	5	2					2	2	2	Negative
1143	2		63	LAMBARE	2	1	3	2	2				2	1	2	Negative
1353	2		70	LIMPIO	2	2		2	2				2	2	2	Negative
1202	2		62	SAN LORENZO	2	1	5	2	2				2	1	2	Negative
1255	1		73	PJC	2	1	5	1	1	4			2	2	2	Negative
1258	2		60	PJC	2	2		2	2				2	2	2	Negative
1203	1		66	SAN LORENZO	2	1	3	2	2				2	2	2	Negative
1288	1		77	LUQUE	2	1	6	2	2				2	2	2	Negative
1360	2		82	FDO DE LA MORA	2	2		2	2				2	2	2	Negative
1264	2	47		PJC	2	2		2					2	1	2	Negative
1244	2	20		PJC	1	1	4	2					2	2	2	Negative
1071	2		67	VILLA ELISA	2	2		2	2				2	2	2	Negative
1356	2		65	ASUNCION	2	2		1	2				2	1	2	Negative
1290	1		74	VILLA ELISA	2	1	4	2	2				2	2	2	Negative
1245	2	9		PJC	2	1	4	2					2	2	2	Negative
1359	1		65	ASUNCION	2	2		2	2				2	1	2	Negative
1289	2		82	LIMPIO	2	1	6	2	2				2	2	2	Negative
1262	1	23		PJC	2	1	3	1					2	1	2	Negative
1355	2		72	ASUNCION	2	1	4	2	2				2	2	2	Negative
1348	1		67	ASUNCION	2	1	3	2	2				2	2	2	Negative
1204	1		73	SAN LORENZO	2	1	4	1	2				2	1	2	Negative
1238	1	23		PJC	1	1	10	1					2	2	2	Negative
1252	1	59		PJC	2	1	5	2				1	2	2	2	Negative
1347	1		71	ASUNCION	2	1	4	2	2				2	2	2	Negative
1354	2		63	ASUNCION	2	1	3	2	2				2	2	2	Negative
1142	2		63	LUQUE	2	1	9	2	2				2	1	2	Negative
1254	2		64	PJC	2	2		2	2				2	2	1	Negative
1286	2		75	LUQUE	2	1	5	1	2				2	1	1	Negative
1200	2		72	SAN LORENZO	2	1	4	2	2				2	2	2	Negative
1287	1		72	ASUNCION	2	2		1	1	10			2	1	2	Negative
1350	2		89	MIyesONES	2	2		2	2				2	2	2	Negative
1201	1		61	SAN LORENZO	2	2		2	2				2	2	2	Negative
1242	2	15		PJC	1	1	3	2					2	2	2	Negative
1237	2		71	PJC	2	2		2	2				2	2	2	Negative
1263	2		65	PJC	2	1	4	1	2				2	2	1	Negative
1270	2	29		PJC	1	1	4	1					2	1	2	S. pneumoniae	3	SPN 3
1267	1	36		PJC	2	1	3	1					2	2	2	S. pneumoniae	6B	SPN 6B
1269	2	36		PJC	1	1	5	2					2	2	1	S. pneumoniae	19F	SPN 19F
1273	1	35		PJC	1	1	5	2					2	1	1	S. pneumoniae	18C	SPN 18C
1268	1	24		PJC	2	1	4	2					2	1	2	S. pneumoniae	14	SPN 14
1305	2		60	ASUNCION	2	1	2	1	2				2	1	1	Negative
352	1		85	LAMBARE	2	2		2	2				2	2	2	Negative
1304	1		75	ASUNCION	2	1	3	1	2				2	2	2	Negative
1292	1		72	MRA	2	1	3	2	2				2	2	2	Negative
1277	2		76	PJC	2	2		1	2				2	2	2	Negative
1314	2		62	ITAUGUA	2	1	6	2	2				2	2	2	Negative
1276	2	42		PJC	2	1	3	2					2	2	2	Negative
1275	2		80	PJC	2	2		2	2				2	2	2	Negative
1307	1		68	VILLETA	2	1	5	2	2				2	2	2	Negative
1145	1		73	SAN LORENZO	2	1	3	2	2				2	2	2	Negative
1293	1		76	ASUNCION	2	1	8	2	2				2	2	2	Negative
1303	1		67	EMBOSCADA	2	2		2	2				2	2	2	Negative
1300	1		71	SAN ANTONIO	2	1	2	2	2				2	2	2	Negative
1312	2		64	ASUNCION	2	2		1	2				2	2	2	Negative
1272	2	19		PJC	2	1	3	2					2	2	2	Negative
1310	2		66	LIMPIO	2	1	2	2	2				2	2	2	Negative
1301	1		72	LAMBARE	2	2		2	1	2			2	1	2	Negative
1274	2	18		PJC	2	1	5	1					2	1	2	Negative
1309	2		66	FDO DE LA MORA	2	1	5	2	2				2	2	2	Negative
1306	2		60	AREGUA	2	2		2	2				2	2	2	Negative
1299	2		77	MIyesONES	2	1	4	2	2				2	1	2	Negative
1193	1		67	SAN LORENZO	2	1	4	2	2				2	1	2	Negative
1190	2		77	CAPIATA	2	1	5	2	2				2	1	2	Negative
1271	2		67	PJC	2	1	5	2	2				2	2	2	Negative
1295	1		80	SAN LORENZO	2	1	5	1	2				2	2	2	Negative
1311	2		74	ASUNCION	2	1	3	2	2				2	2	2	Negative
1291	2		71	ASUNCION	2	2		2	2				2	2	2	Negative
1315	1		75	ASUNCION	2	1	5	1	2				2	1	2	Negative
1192	2		72	ASUNCION	2	1	4	1	2				2	2	2	Negative
1281	1	50		PJC	1	1	7	2					2	1	1	Negative
1191	1		71	E AYALA	2	1	3	2	2				2	1	2	Negative
1279	2	15		PJC	1	1	9	2					2	2	2	Negative
1313	2		67	ASUNCION	2	1	2	2	2				2	2	2	Negative
1280	2	12		PJC	2	1	3	1					2	1	2	Negative
1278	2	51		PJC	2	1	3	2					2	1	1	Negative
1294	1		75	MRA	2	1	4	2	2				2	1	2	Negative
1297	1		66	ASUNCION	2	1	4	2	2				2	2	2	Negative
1144	2		75	LUQUE	2	2		2	2				2	2	2	Negative
1194	2		69	SAN LORENZO	2	1	3	2	2				2	2	2	Negative
356	1		73	LUQUE	2	1	2	2	2				2	2	2	S. pneumoniae	11A	SPN 11A
1285	1	44		PJC	2	1	5	2					2	2	2	Negative
1284	1		75	PJC	2	1	2	2	2				2	2	2	Negative
1282	2		73	PJC	2	1	3	2	2				2	2	2	Negative
355	1		71	LAMBARE	2	1	5	2	2				2	1	2	Negative
1283	2		63	PJC	2	2		2	2				2	1	2	Negative
360	1		63	LAMBARE	2	1	2	1	1	10			2	2	2	Negative
421	2		66	ITAUGUA	2	1	6	2	2				2	2	2	Negative
359	2		74	ASUNCION	2	1	5	2	2				2	2	2	Negative
358	1		62	VILLA HAYES	2	1	3	2	2				2	2	2	Negative
353	2		74	SAN LORENZO	2	1	4	2	2				2	2	2	Negative
357	1		72	ASUNCION	2	2		2	2				2	2	2	Negative
354	1		73	LUQUE	2	1	3	2	2				2	2	2	Negative
1437	1		75	ASUNCION	2	1	2	2	2				2	2	2	S. pneumoniae	13	SPN 13
1424	1		68	CAMPO GRANDE	2	1	3	2	2				2	2	2	Negative
1422	2		67	LAMBARE	2	1	6	2	2				2	2	2	Negative
1434	1		87	ASUNCION	2	1	6	2	2				2	2	2	Negative
1420	2		70	ASUNCION	2	1	5	2	2				2	2	2	Negative
1431	1		68	LAMBARE	2	1	3	2	2				2	2	2	Negative
1423	2		82	ASUNCION	2	2		2	2				2	1	2	Negative
1426	1		62	ASUNCION	2	1	4	2	2				2	2	2	Negative
1430	1		66	CDE	2	1	3	2	2				2	2	2	Negative
1427	1		60	ASUNCION	2	1	4	2	2				2	2	2	Negative
1425	1		69	LOMA GRANDE	2	1	5	2	2				2	2	2	Negative
1435	2		76	MRA	2	1	2	2	2				2	2	2	Negative
1438	2		61	ASUNCION	2	2		2	2				2	2	2	Negative
1436	2		77	LUQUE	2	2		2	2				2	2	2	Negative
1421	1		74	ASUNCION	2	2		2	2				2	1	2	Negative
1432	1		90	ASUNCION	2	1	2	2	2				2	2	2	Negative
1419	1		61	ASUNCION	2	1	5	2	2				2	2	2	Negative
1428	2		60	ASUNCION	2	1	2	2	2				2	1	2	Negative
1429	1		72	ASUNCION	2	1	2	2	2				2	2	2	Negative
1433	2		80	ASUNCION	2	1	4	2	2				2	2	2	Negative
1475	2	23		CDE	1	1	5	2					2	1	2	S. pneumoniae	23F	SPN 23F
1476	2	14		CDE	1	1	7	1					2	1	2	Negative
1479	2	58		CDE	2	1	4	2				1	2	1	2	Negative
1477	1		61	CDE	2	1	6	2	2				2	2	2	Negative
1480	2	52		CDE	2	1	5	2			1		2	1	2	Negative
1472	2	16		CDE	2	1	3	2					2	1	2	Negative
1471	2	18		CDE	2	1	4	2					2	1	2	Negative
1478	2		65	CDE	2	1	4	2	2				2	2	2	Negative
1474	1	28		CDE	1	1	4	2					2	1	2	Negative
1473	2	20		CDE	1	1	4	2					2	1	2	Negative
1528	2	8		CDE	2	1	9	1			2	2	2	1	2	S. pneumoniae	6B	SPN 6B
1532	1	50		CDE	2	2		1				1	2	1	2	S. pneumoniae	16F	SPN 16F
1518	1	30		CDE	1	1	5	2			2	2	2	2	2	S. pneumoniae	6A	SPN 6A
1513	2	9		CDE	1	1	4	1			2	2	2	1	2	S. pneumoniae	15B	SPN 15B
1511	1	36		CDE	1	1	9	2			2	2	2	1	2	S. pneumoniae	19F	SPN 19F
1508	1	13		CDE	1	1	5	2			2	2	2	1	2	S. pneumoniae	34	SPN 34
1509	1		60	CDE	2	1	2	2	2				2	2	2	S. pneumoniae	34	SPN 34
1514	1	7		CDE	2	1	4	2			2	2	2	1	2	S. pneumoniae	15B	SPN 15B
1516	2		61	CDE	2	2		1	2				2	2	2	Negative
1521	1		72	CDE	2	1	4	2	2				2	1	2	Negative
1525	2		73	CDE	2	1	6	2	2				2	2	2	Negative
1510	1	13		CDE	1	1	5	2			2	2	2	2	2	Negative
1519	1	59		CDE	1	1	5	2				1	2	1	2	Negative
1522	1	7		CDE	2	1	4	2			2	2	2	2	2	Negative
1530	2		69	CDE	2	1	10	1	2		2	2	2	2	2	Negative
1527	1		69	CDE	2	1	5	2	2				2	1	2	Negative
1515	1	10		CDE	2	1	4	2			2	2	2	2	2	Negative
1520	1		60	CDE	2	2		2	2				2	2	2	Negative
1524	1	36		CDE	2	1	4	2					2	1	2	Negative
1512	2	36		CDE	2	1	3	2			2	2	2	2	2	Negative
1523	1		69	CDE	2	1	3	2	2				2	2	2	Negative
1526	2	7		CDE	2	1	7	2			2	2	2	1	2	Negative
1517	1		73	CDE	2	2		1	1	4			2	2	2	Negative
1531	2	47		CDE	1	1	10	1				1	2	1	2	Negative
1529	1	13		CDE	1	1	5	2			2	2	2	2	2	Negative
1533	2	17		CDE	2	1	3	2			2	2	2	1	2	S. pneumoniae	23A	SPN 23A
1545	1	56		CDE	2	1	4	2			2	2	2	2	2	S. pneumoniae	11A	SPN 11A
1539	1	44		CDE	1	1	4	2					2	2	2	S. pneumoniae	19F	SPN 19F
1542	1	14		CDE	2	1	3	2			2	2	2	1	2	S. pneumoniae	12F	SPN 12F
1537	2	8		CDE	2	1	5	2			2	2	2	1	2	S. pneumoniae	NT	SPN NT
1544	1	32		CDE	1	1	5	2			2	2	2	2	2	S. pneumoniae	16F	SPN 16F
1536	1	28		CDE	2	1	5	2			2	2	2	1	2	S. pneumoniae	6B	SPN 6B
1534	1		70	CDE	2	2		2	2				2	2	2	Negative
1543	2		60	CDE	2	1	3	2	2				2	1	2	Negative
1535	1		60	CDE	2	1	5	2	2				2	1	2	Negative
1541	2	11		CDE	1	1	4	2			2	2	2	1	2	Negative
1540	1	15		CDE	1	1	5	2			2	2	2	2	2	Negative
1548	2		65	CDE	2	1	4	2	2				2	1	2	Negative
1547	2	37		CDE	1	1	6	2			2	2	2	1	2	Negative
1546	2	48		CDE	2	1	6	1			2	2	2	1	2	Negative
1538	1		71	CDE	2	1	4	2	2				2	2	2	Negative
1552	2	9		CDE	2	1	5	2			2	2	2	1	2	S. pneumoniae	19A	SPN 19A
1550	1	25		CDE	1	1	5	1			1		2	1	2	S. pneumoniae	23B	SPN 23B
1551	2		67	CDE	2	2		2	2				2	2	2	Negative
1549	2		81	CDE	2	2		2	2				2	1	2	Negative
1562	1	45		CDE	1	2		1			2	1	2	1	2	S. pneumoniae	13	SPN 13
1554	1	12		CDE	1	1	7	1			2	2	2	1	2	S. pneumoniae	15A	SPN 15A
1557	2	49		CDE	2	1	4	2			2	2	2	1	2	S. pneumoniae	15C	SPN 15C
1558	1	22		CDE	2	1	3	2			2	2	2	1	2	S. pneumoniae	11A	SPN 11A
1556	2	46		CDE	1	1	6	2			2	2	2	2	2	Negative
1560	2		60	CDE	2	2		1	2				2	2	2	Negative
1559	2	47		CDE	1	2		2			2	2	2	1	2	Negative
1555	2	14		CDE	1	1	7	2			2	2	2	2	2	Negative
1553	2		65	CDE	2	2		2	2				2	1	2	Negative
1561	2	38		CDE	2	1	3	2			2	2	2	2	2	Negative
1564	2	37		CDE	2	1	6	2			2	1	1	2	2	S. pneumoniae	19F/NT	SPN 19F/NT
1563	2	44		CDE	1	1	7	2			2	2	2	2	2	S. pneumoniae	16F	SPN 16F
1569	2	6		CDE	1	1	6	1			2	2	2	2	2	S. pneumoniae	35F	SPN 35F
1578	2	51		CDE	1	1	5	2			2	1	2	1	2	S. pneumoniae	3	SPN 3
1566	1	31		CDE	2	1	3	2			2	2	2	1	2	Negative
1567	2		63	CDE	2	1	5	2	2				2	2	2	Negative
1571	2		80	CDE	2	1	9	2	2				2	2	2	Negative
1565	2	49		CDE	1	1	4	2			2	2	2	1	2	Negative
1576	2		63	CDE	2	1	4	1	2				2	2	2	Negative
1573	1	54		CDE	2	1	3	1			2	2	2	2	2	Negative
1574	2		66	CDE	2	1	5	2	2				2	2	2	Negative
1575	1		66	CDE	2	1	5	2	2				2	2	2	Negative
1580	1	14		CDE	1	1	4	2			2	2	2	1	2	Negative
1570	2	12		CDE	1	1	3	2			2	2	2	1	2	Negative
1577	1	19		CDE	2	1	7	1			2	2	2	1	2	Negative
1568	2	12		CDE	2	1	4	2			2	2	2	2	2	Negative
1572	1	18		CDE	2	1	3	2			2	2	2	1	2	Negative
1588	2	50		CDE	2	1	5	2			2	1	2	1	2	S. pneumoniae	15C	SPN 15C
1583	2	55		CDE	1	1	7	1			2	2	2	2	2	S. pneumoniae	23F	SPN 23F
1584	1	24		CDE	2	1	5	2			2	2	2	1	2	S. pneumoniae	NT	SPN NT
1581	2	50		CDE	2	1	3	2			2	1	2	2	2	S. pneumoniae	14	SPN 14
1587	2		62	CDE	2	1	11	2	2				2	2	1	Negative
1585	1	27		CDE	2	1	5	2			2	2	2	1	2	Negative
1586	1	23		CDE	2	1	6	1			2	2	2	1	2	Negative
1589	2	47		CDE	2	1	6	2			2	1	2	2	2	Negative
1582	2	13		CDE	1	1	5	2			2	2	2	2	2	Negative
1324	1		66	ASUNCION	2	1	2	1	2				2	2	2	Negative
1325	1		69	SAN LORENZO	2	1	4	2	2				2	2	2	Negative
1317	2		65	LOMA PYTA	2	1	2	2	2				2	2	2	Negative
1323	2		78	ASUNCION	2	2		2	2				2	1	1	Negative
1318	2		74	LIMPIO	2	1	2	2	2				2	2	2	Negative
1321	1		80	ASUNCION	2	2		2	2				2	2	2	Negative
1322	2		71	ASUNCION	2	1	7	1	2				2	1	2	Negative
1326	1		76	SAN LORENZO	2	1	2	2	2				2	2	2	Negative
1320	2		60	ASUNCION	2	1	2	2	2				2	2	2	Negative
1316	2		66	FDO DE LA MORA	2	1	4	2	2				2	2	2	Negative
1319	1		76	MRA	2	1	2	2	2				2	2	2	Negative
1396	2		72	CAMPO GRANDE	2	1	4	2	2				2	2	2	S. pneumoniae	19F	SPN 19F
1400	1		60	SAN LORENZO	2	1	5	1	1	10			2	2	2	Negative
1395	1		64	MRA	2	2		2	2				2	2	2	Negative
1392	1		66	ASUNCION	2	1	3	2	2				2	2	2	Negative
1413	2		68	LAMBARE	2	1	2	2	2				2	2	2	Negative
1417	1		71	CAPIATA	2	2		2	2				2	1	2	Negative
1409	2		64	ASUNCION	2	2		2	2				2	2	2	Negative
1403	1		68	ASUNCION	2	1	4	1	1	3			1	1	2	Negative
1415	1		73	LUQUE	2	2		2	2				2	2	2	Negative
1397	1		89	ASUNCION	2	2		2	2				2	2	2	Negative
1410	2		78	ASUNCION	2	1	5	2	2				2	2	2	Negative
1414	1		66	ASUNCION	2	1	4	2	2				2	1	2	Negative
1411	1		88	LAMBARE	2	1	3	2	2				2	2	2	Negative
1393	1		67	LAMBARE	2	1	2	2	2				2	2	2	Negative
1416	2		71	LAMBARE	2	1	2	2	2				2	2	2	Negative
1394	1		66	ITAUGUA	2	1	2	1	1	3			2	2	2	Negative
1418	1		69	ASUNCION	2	1	4	2	2				2	1	2	Negative
1401	1		61	LUQUE	2	1	8	2	2				2	2	2	Negative
1404	2		71	LOMA PYTA	2	2		2	2				2	2	2	Negative
1412	2		74	SAN LORENZO	2	1	3	2	2				2	2	2	Negative
1407	2		70	LUQUE	2	2		2	2				2	1	2	Negative
1406	2		82	ASUNCION	2	1	4	2	2				2	2	2	Negative
1398	1		73	ASUNCION	2	1	3	1	1	12			2	1	2	Negative
1408	2		80	ASUNCION	2	2		2	2				2	1	1	Negative
1405	2		63	FDO DE LA MORA	2	2		2	2				2	2	2	Negative
1399	2		79	ASUNCION	2	1	4	1	2				2	2	2	Negative
1402	2		64	ASUNCION	2	1	4	1	2				2	2	2	Negative
